# Supplementary material for: De novo variants in DENND5B cause a neurodevelopmental disorder
Source: Am J Hum Genet. 2024 Feb 21;111(3):529–43. doi: 10.1016/j.ajhg.2024.02.001 (PMC10940048; doi:10.1016/j.ajhg.2024.02.001)
Supplement: Table S1. In silico analysis of DENND5B variants [file mmc2.xlsx]

## Sheet: Foglio1
#Uploaded_variation (hg 38)	Location (hg 38)	Allele	Consequence	IMPACT	SYMBOL	Gene	Feature_type	Feature	BIOTYPE	EXON	INTRON	HGVSc	HGVSp	cDNA_position	CDS_position	Protein_position	Amino_acids	Codons	Existing_variation	DISTANCE	STRAND	FLAGS	SYMBOL_SOURCE	HGNC_ID	MANE_SELECT	TSL	APPRIS	ENSP	AF (Gnomad v4.0.0)	gnomADe_AF	gnomADg_AF	PUBMED	NMD	GERP	CADD_PHRED	CADD_RAW	SIFT	PolyPhen	REVEL	SpliceAI_pred_DP_AG	SpliceAI_pred_DP_AL	SpliceAI_pred_DP_DG	SpliceAI_pred_DP_DL	SpliceAI_pred_DS_AG	SpliceAI_pred_DS_AL	SpliceAI_pred_DS_DG	SpliceAI_pred_DS_DL
12_31413563_G/A	12:31413563-31413563	A	missense_variant,splice_region_variant	MODERATE	DENND5B	ENSG00000170456	Transcript	NM_144973.4	protein_coding	13/21	-	NM_144973.4:c.2554C>T	NP_659410.3 :p.His852Tyr	2858	2554	852	H/Y	Cat/Tat	-	-	-1	-	HGNC	HGNC:28338	NM_144973.4	5	P1	ENSP00000373734	-	-	-	-	-	4.99	26.7	3960645	tolerated(0.1)	possibly_damaging(0.544)	Benign_moderate(0.187)	1	47	2	47	0.00	0.00	0.00	0.00
12_31415372_G/T	12:31415372-31415372	T	missense_variant	MODERATE	DENND5B	ENSG00000170456	Transcript	NM_144973.4	protein_coding	12/21	-	NM_144973.4:c.2547C>A	NP_659410.3 :p.Asp849Glu	2851	2547	849	D/E	gaC/gaA	-	-	-1	-	HGNC	HGNC:28338	NM_144973.4	5	P1	ENSP00000373734	-	-	-	-	-	4.05	23.9	3223131	deleterious(0)	probably_damaging(1)	Benign_moderate(0.243)	-5	2	3	-5	0.00	0.00	0.00	0.00
12_31423668_G/A	12:31423668-31423668	A	missense_variant	MODERATE	DENND5B	ENSG00000170456	Transcript	NM_144973.4	protein_coding	11/21	-	NM_144973.4:c.2399C>T	NP_659410.3 :p.Ser800Leu	2703	2399	800	S/L	tCg/tTg	-	-	-1	-	HGNC	HGNC:28338	NM_144973.4	5	P1	ENSP00000373734	-	-	-	-	-	4.5	33	4771925	deleterious(0.01)	probably_damaging(1)	Uncertain(0.53)	-32	7	7	3	0.19	0.11	0.00	0.00
12_31424680_C/T	12:31424680-31424680	T	missense_variant	MODERATE	DENND5B	ENSG00000170456	Transcript	NM_144973.4	protein_coding	10/21	-	NM_144973.4:c.2246G>A	NP_659410.3 :p.Arg749His	2550	2246	749	R/H	cGc/cAc	-	-	-1	-	HGNC	HGNC:28338	NM_144973.4	5	P1	ENSP00000373734	-	-	-	-	-	4.78	27.7	4089176	deleterious(0.02)	possibly_damaging(0.809)	Benign_moderate(0.346)	-17	7	16	1	0.00	0.00	0.00	0.00
12_31447723_G/A	12:31447723-31447723	A	missense_variant	MODERATE	DENND5B	ENSG00000170456	Transcript	NM_144973.4	protein_coding	06/21	-	NM_144973.4:c.1676C>T	NP_659410.3 :p.Ser559Leu	1980	1676	559	S/L	tCa/tTa	-	-	-1	-	HGNC	HGNC:28338	NM_144973.4	5	P1	ENSP00000373734	-	-	-	-	-	4.84	29.5	4291203	deleterious(0)	probably_damaging(0.99)	Uncertain(0.557)	-20	46	2	25	0.01	0.00	0.00	0.00
