# Supplementary material for: De novo variants in DENND5B cause a neurodevelopmental disorder
Source: Am J Hum Genet. 2024 Feb 21;111(3):529–43. doi: 10.1016/j.ajhg.2024.02.001 (PMC10940048; doi:10.1016/j.ajhg.2024.02.001)
Supplement: Table S2. Additional variants identified in DENND5B patients [file mmc3.xlsx]

## Sheet: Foglio1
Supplementary Table 3. Additional variants identified in DENND5B patients.
Patient #1
Gene	g. (hg38)	Transcript	c.	p.	Inheritance	ACMG	Disease gene	Reasons to exclude it
DENND5B	chr12-31413563-G-A	NM_144973.4	c.2554C>T	p.(His852Tyr)	De novo	LP (PM2, PP2, PP3)	No	-
No other variants reported
Patient #2
Gene	g. (hg38)	Transcript	c.	p.	Inheritance	ACMG	Disease gene	Reasons to exclude it
DENND5B	chr12-31423668-G-A	NM_144973.4	c.2399C>T	p.(Ser800Leu)	De novo	VUS (PM2, PP2)	No	-
U2AF2	chr19-55660527-G-C	NM_007279	c.242G>C	p.(R81P)	De novo	VUS (PM1, PM2, BP4)	MIM #620535	Multiple healthy carriers from in house database, 9 cases in Gnomad database, significant clinical differences
FAM38D	chr20-37555324-C-CCGG	NM_030919.3	c.238_239dupCGG	In frame p.(Ala80dup)	Recessive (homozygous)	B (BA1)	No	In house carriers with significantly different clinical phenotype
FMNL1	chr17-43319436-TCGC-T	NM_005892	c.1808_1810delCGC	In-frame p.(Pro612del)	Recessive (homozygous)	B (BA1)	No	Healthy in house carriers
PRRC2A	chr6-31630746-C-T	NM_080686.1	c.2410C>T	p.(Arg804Cys)	Heterozygous, paternal	VUS (PM1, PP3, BP4)	No	Allele frequency >10% (GnomAD)
	chr6-31628007-31628018del	NM_080686.1	c.1533_1544del	p.(Pro512_Pro515del)	Heterozygous, maternal	B (BA1)
Patient #3
Gene	g. (hg38)	Transcript	c.	p.	Inheritance	ACMG	Disease gene	Reasons to exclude it
DENND5B	chr12-31415372-G-T	NM_144973.4	c.2547C>A	p.(Asp849Glu)	De novo	VUS (PM2, PP2)	No	-
CUL7	chr6-43038949-G-A	NM_014780.5	c.4333C>T	p.(Arg1445Ter)	Heterozygous, maternal	P (PVS1, PS3, PM2, PP5)	Yes	The CUL7 variant was ruled out as it is associated with autosomal recessive disease and only one heterozygous variant was identified. The phenotype does not fit will with the patient’s presentation either. His asymptomatic sibling and mother are heterozygous for this variant as well
FRMD4A	chr10-13701458-G-A	NM_018027.5	c.857C>T	p.(Thr286Met)	Heterozygous, paternal	VUS (PM2, PP3, BP1)	Yes	The FRMD4A variant was ruled out as it is associated with autosomal recessive disease and only one heterozygous variant was identified. The phenotype does not fit will with The patient’s presentation either. His asymptomatic sibling and father are heterozygous for this variant as well
ARHGAP6	chrX-11664606-G-A	NM_013427.3	c.223C>T	p.(Leu75Phe)	Heterozygous, maternal	LB (PM2, BP1, BP4)	No	The ARHGAP6 variant was ruled out because the limited phenotype information for that gene did not match our patient’s phenotype and the variant classification is uncertain but leaning towards benign
ATP2C2	chr16-84405159-C-G	NM_014861.4	c.242C>G	p.(Ser81Trp)	Heterozygous, paternal	LB (PM2, BP1, BP4)	No	The ATP2C2 variants were ruled out because his asymptomatic sibling was also compound heterozygous
ATP2C2	chr16-84459265-C-T	NM_014861.4	c.2217-5C>T	N/A	Heterozygous, maternal	LB (PM2, BP4)	No	The ATP2C2 variants were ruled out because his asymptomatic sibling was also compound heterozygous
PRR32	chrX-126821239-C-T	NM_001122716	c.601C>T	p.(Arg201Ter)	Hemizygous, maternal	LB (PP3, BS1, BS2)	No	The PRR32 variant is ruled out as there is very limited information about this gene and no ongoing translational studies
Patient #4
Gene	g. (hg38)	Transcript	c.	p.	Inheritance	ACMG	Disease gene	Reasons to exclude it
DENND5B	chr12-31447723-G-A	NM_144973.4	c.1676C>T	p.(Ser559Leu)	De novo	VUS (PM2, PP2)	No	-
POLR3A	chr10-78002206-C-T	(NM_007055.4):	c.2350G>A	(p.Gly784Ser),	Heterozygous, paternal	P (PM1, PM2, PP3, PP5)	Yes	Recessive disorder, no other variations (including CNVs) detected in POLR3A; phenotype not suggestive
Patient #5
Gene	g. (hg38)	Transcript	c.	p.	Inheritance	ACMG	Disease gene	Reasons to exclude it
DENND5B	chr12-31424680-C-T	NM_144973.4	c.2246G>A	p.(Arg749His)	De novo	VUS (PM2, PP2)	No	-
USP9X	chrX-41134769-G-T	NM_001039591.3	c.367G>T	(p.Gly123Trp)	Hemizygous, maternal	VUS (PM2, PP3)	Yes	Phenotype not suggestive, additional segregation of the variant in the family not available
B = benign; LP = Likely pathogenic; P = pathogenic; VUS = Variant of uncertain significance
