# Supplementary material for: De novo variants in DENND5B cause a neurodevelopmental disorder
Source: Am J Hum Genet. 2024 Feb 21;111(3):529–43. doi: 10.1016/j.ajhg.2024.02.001 (PMC10940048; doi:10.1016/j.ajhg.2024.02.001)
Supplement: Table S3. In silico analysis of the two additional potentially deleterious DENND5B variants [file mmc4.xlsx]

## Sheet: Foglio1
#Uploaded_variation (hg 38)	Location (hg 38)	Allele	Consequence	IMPACT	SYMBOL	Gene	Feature_type	Feature	BIOTYPE	EXON	INTRON	HGVSc	HGVSp	cDNA_position	CDS_position	Protein_position	Amino_acids	Codons	Existing_variation	DISTANCE	STRAND	FLAGS	SYMBOL_SOURCE	HGNC_ID	MANE_SELECT	TSL	APPRIS	ENSP	AF (Gnomad v4.0.0)	gnomADe_AF	gnomADg_AF	PUBMED	NMD	GERP	CADD_PHRED	CADD_RAW	SIFT	PolyPhen	REVEL	SpliceAI_pred_DP_AG	SpliceAI_pred_DP_AL	SpliceAI_pred_DP_DG	SpliceAI_pred_DP_DL	SpliceAI_pred_DS_AG	SpliceAI_pred_DS_AL	SpliceAI_pred_DS_DG	SpliceAI_pred_DS_DL
12_31479784_G/A	12:31479784-31479784	A	missense_variant	MODERATE	DENND5B	ENSG00000170456	Transcript	NM_144973.4	protein_coding	03/21	-	NM_144973.4:c.709C>T	NP_659410.3 :p.Pro237Ser	1013	709	237	P/S	Ccc/Tcc	COSV100170809	-	-1	-	HGNC	HGNC:28338	NM_144973.4	5	P1	ENSP00000373734	-	-	-	-	-	4.8	26.1	3857619	deleterious(0.04)	possibly_damaging(0.893)	Benign_moderate(0.331)	-16	18	4	-19	0.00	0.00	0.00	0.00
12_31495807_T/C	12:31495807-31495807	C	splice_donor_region_variant,intron_variant	LOW	DENND5B	ENSG00000170456	Transcript	NM_144973.4	protein_coding	-	02/20	NM_144973.4:c.237+3A>G	-	-	-	-	-	-	-	-	-1	-	HGNC	HGNC:28338	NM_144973.4	5	P1	ENSP00000373734	-	-	-	-	-	4.52	19.75	2064661	-	-	NA	1	44	1	3	0.00	0.00	0.45	0.00
