# Supplementary material for: De novo variants in DENND5B cause a neurodevelopmental disorder
Source: Am J Hum Genet. 2024 Feb 21;111(3):529–43. doi: 10.1016/j.ajhg.2024.02.001 (PMC10940048; doi:10.1016/j.ajhg.2024.02.001)
Supplement: Table S4. Clinical features of the two additional subjects harboring potentially delterious DENND5B variants [file mmc5.xlsx]

## Sheet: Foglio1
Patient identification	#6	#7
General information
Gender	Female	Female
Current age	2.5 years	13 years
Age at last examination	1 year and 3 months	11 years
Relevant family history	None	None
Genetic data
Testing method	Proband-only Exome Sequencing	Proband-only Exome Sequencing
gDNA (Hg38)	chr12-31479784-G-A	chr12-31495807-T-C
cDNA (NM_144973.4)	c.709C>T	c.237+3A>G
Protein	p.(Pro237Ser)	-
Variant type	Missense	Splice Variant
Inheritance	Unknown (parents not available for testing)	Unknown (parents not available for testing)
ACMG class	Variant of uncertain significance (PM2, PP2)	Variant of uncertain significance (PM2, PP3)
Other genetic findings	NC_012920(MT-TA):m.5590G>A (heteroplasmic, 52%), inheritance unknown	COL11A1 (NM_001854.3): c.2921C>G, (p.Pro974Arg) and c.4534A>G, (p.Lys1512Glu), inheritance unknown
Growth
Abnormalities during pregnancy	None	None
Abnormalities during delivery	Respiratory distress	Respiratory distress, acute renal failure with hematuria, severe anemia requiring transfusions, hypotension, gastrointestinal bleeding
Delivery	32 weeks	37 weeks
Weight at birth	1,791 g (63rd pc, 0.33 SDS)	2,200 g (6ht pc, -1.59 SDS) (SGA)
Length at birth	42 cm (54th pc, 0.11 SDS)	45 cm (8th pc, -1.38 SDS)
Head circumference at birth	NA	31 cm (5th pc, -1.63 SDS)
Feeding difficulties/failure to thrive	Yes, tube feeding	Yes
Height	NA	144.4 cm at 11 y (53rd pc, 0.06 SDS)
Head circumference	NA	50.4 cm at 5 y (53rd pc, 0.07 SDS)
Weight	NA	36.7 kg at 11 y (47th pc, -0.08 SDS)
Developmental history
Intellectual disability	Severe	Mild
Developmental delay	Yes	Yes
Motor delay	Yes (not crawling or walking)	Yes (crawling at 10 months, pulling to stand at 12 months, walking at 20 months)
Speech delay	Yes (nonverbal)	Yes (first words at 24months, very limited vocabulary and reading abilities)
Psychomotor regression	No	No
Neurological features
Hypotonia	Yes	No
Spasticity	No	No
Cerebellar features	NA	No
Gait anomalies	NA	No
Sleep disturbances	No	Yes
Motor stereotypies	No	No
Autistic features	No	No
Other behavioral disturbances	No	Compulsive lying, attention disturbances, behavioral dysregulation
Other neurological abnormalities	No	Short term memory loss, executive dysfunction, deficit in processing speed, fine motor speed and coordination deficiency
Epilepsy
Seizures	No	No
Seizure onset	-	-
Seizure type(s) at onset	-	-
Seizure frequency at onset	-	-
Further seizure types	-	-
Associated manifestations during seizures	-	-
Anti-epileptic drugs trialled	-	-
Anti-epileptic drugs response	-	-
Status epilepticus	-	-
Seizures outcomes	-	-
EEG at onset	-	-
EEG at follow-up	-	-
Brain imaging
Cerebral atrophy	No	No
Cerebral white matter abnormalities	Periventircular white matter thinning	No
Cerebellar dysplasia	No	No
Other cerebellar abnormalities	No	No
Corpus callosum hypoplasia	Yes	No
Signal abnormalities in basal ganglia/brainstem	No	No
Abnormal spectroscopy	No	No
Ventriculomegaly (secondary to WM loss)	No	No
Other relevant abnormalities	No	No
Associated clinical features
Facial dysmorphism	Frontal bossing, hypertelorism, strabismus, depressed nasal bridge, micrognathia, low-set ears	Triangular face with prominent forehead, low anterior hairline, bushy eyebrows, long eyelashes, hypertelorism, prominent nasal bridge, bulbous nasal tip, pit in the philtrum, thin upper lip, thick lower lip, prognathism, lowset posteriorly rotated ears, multiple bilateral preauricular skin tags
Dental/Oral findings	No	Prominent central incisors
Hearing abnormalities	Mild to moderate hearing loss, bilaterally	No
Vision abnormalities	Exotropia, astagmatism	Strabismus
Cardiac abnormalities	No	Patent ductus arteriosis
Skeleton/limb abnormalities	No	Chest asymmetry
Gastrointestinal abnormalities	No	No
Urogenital abnormalities	No	Kidney failure at birth; small and echogenic kidneys with cysts in the right
Endocrine/metabolic abnormalities	No	No
Immunological abnormalities	No	No
Skin/hair/nail abnormalities	No	No
Neoplasms in medical history	No	No
Other abnormalities	No	No
