# Supplementary material for: De novo variants in DENND5B cause a neurodevelopmental disorder
Source: Am J Hum Genet. 2024 Feb 21;111(3):529–43. doi: 10.1016/j.ajhg.2024.02.001 (PMC10940048; doi:10.1016/j.ajhg.2024.02.001)
Supplement: Table S5. Clinical features of DENND5B patients [file mmc6.xlsx]

## Sheet: Foglio1
Patient identification	#1	#2	#3	#4	#5
General information
Gender	Male	Female	Male	Female	Male
Current age	15 years	12 years	17 years	2 years	15 years
Age at last examination	12 years	10 years and 9 months	13 years	1 year	15 years
Relevant family history	None	None	None	None	None
Genetic data
Testing method	Trio Exome Sequencing	Trio Exome Sequencing	Trio Exome Sequencing	Trio Exome Sequencing	Trio Exome Sequencing
gDNA (Hg38)	chr12-31413563-G-A	chr12-31423668-G-A	chr12-31415372-G-T	chr12-31447723-G-A	chr12-31424680-C-T
cDNA (NM_144973.4)	c.2554C>T	c.2399C>T	c.2547C>A	c.1676C>T	c.2246G>A
Protein	p.(His852Tyr)	p.(Ser800Leu)	p.(Asp849Glu)	p.(Ser559Leu)	p.(Arg749His)
Variant type	Missense	Missense	Missense	Missense	Missense
Inheritance	De novo	De novo	De novo	De novo	De novo
ACMG class	Likely pathogenic (PM2, PP2, PP3)	Variant of uncertain significance (PM2, PP2)	Variant of uncertain significance (PM2, PP2)	Variant of uncertain significance (PM2, PP2)	Variant of uncertain significance (PM2, PP2)
Other VUS	None	U2AF2 (NM_007279): c.242G>C, (p.R81P); PRRC2A (NM_080686.1): c.2410C>T, p.(Arg804Cys)	None	POLR3A (NM_007055.4): c.2350G>A (p.Gly784Ser), paternally inherited	Hemizygous for maternally inherited VUS in USP9X (NM_001039591.3): c.367G>T (p.Gly123Trp)
Other genetic findings (including CNVs)	arr[GRCh37] 2p14(64217422_65650528) x3 (maternal)	None	None	None	None
Growth
Abnormalities during pregnancy	None	None	None	Gestational diabetes treated with insulin	None
Abnormalities during delivery	Decelerated heart rate	None	Emergent c-section for 'umbilical cord deterioration'	None	None
Delivery	26 weeks - due to incompetent cervix, premature rupture of membranes	40 weeks	38 weeks	40 weeks	40 weeks
Weight at birth	990 g (90th pc, 1.31 SDS)	3,860 g (94th pc, 1.55 SDS)	NA	3,260 g (44th pc, -0.15 SDS)	4,139 g (97th pc, 1.82 SDS)
Length at birth	NA	50 cm (58th pc, 0.2 SDS)	NA	49.5 cm (42nd pc, -0.21 SDS)	NA
Head circumference at birth	NA	35 cm (80th pc, 0.85 SDS)	NA	36.2 cm (97th pc, 1.86 SDS)	NA
Feeding difficulties/failure to thrive	None	None	Yes, esophageal stricture and difficulty eating solid foods, requiring g-tube feeding	Yes	None
Height	126 cm (<1st pc, -3.18 SDS)	144,5 cm (53rd pc, 0.08 SDS)	139.7 cm (2nd pc, -2.10 SDS)	NA	163 cm (21st pc, -0.82 SDS)
Head circumference	57.5 cm (>99th pc, 2.6 SDS)	57 cm (>99th pc, 3.19 SDS)	50.5 cm (1st pc, -2.48 SDS)	NA	54.6 cm (42nd pc, -0.2 SDS)
Weight	32.3 kg (8th pc, -1.43 SDS)	33,350 kg (24th pc, -0.69 SDS)	39.3 kg (17th pc, -0.96 SDS)	9 kg (29th pc, -0.56 SDS)	42.9 kg (5th pc, -1.67 SDS)
Developmental history
Intellectual disability	Mild (IQ 52)	No (IQ 95)	Severe (non-verbal)	NA(†)	Mild
Developmental delay	Yes	Yes	Yes	Yes	Yes
Motor delay	Yes (all gross motor milestones severely delayed, diagnosis of cerebral palsy)	Yes (sitting up at 12 month, walking at 18 months)	Yes (severe, at the age of 13 years the paient can currently take a couple steps on his own, can walk short distances with gait trainer)	Yes (gross motor skills delayed, fine motor skills are appropriate for age)	Yes (head control at 8 months, rolled over at 12-15 months, walked at 5 years; able to walt independently but difficulties in climbing stairs and running)
Speech delay	No	Yes (first words at 2 years, sentences at 2 years and 9 months, normal speech at 10 years)	Yes (nonverbal)	Yes (speech limited to a few words, communication mainly limited to pointing and nonspecific verbalizations)	Yes (speech limited to 10 words; uses a communication device)
Psychomotor regression	No	No	No	No	No
Neurological features
Hypotonia	Yes, truncal	No	Yes, generalized (infantile onset)	Yes, generalized	Yes, generalized
Spasticity	Yes, spastic diplegia	No	NA	No	No
Cerebellar features	No	No	Dysarthria	No	No
Gait anomalies	Unable to walk without assistance	No	NA	Not yet walking	Stooped posture
Sleep disturbances	Yes (dysregulated sleep)	No	NA	No	Yes (sleep dysregulated and treated with clonidine with some improvement)
Motor stereotypies	No	Yes, hand stereotypies	NA	No	Yes, hand flapping stereotypies
Autistic features	No	Yes (failure to initiate or respond to social interactions)	NA	No	Yes (limited language, stereotypies, decreased eye contact, limited verbal and non-verbal communication with others)
Other behavioral disturbances	ADHD	No	NA	No	Anxiety, difficulty with behavioral regulation
Other neurological abnormalities	Dystonia in lower extremities	No	NA	Muscle weakness in lower extremities	No
Epilepsy	No		Yes		Yes
Seizures	Yes	No	Yes	No	Yes
Seizure onset	4 years	-	1 years	-	1 year
Seizure type(s) at onset	One episode of febrile seizures	-	Focal seizures; partial seizures with secondary generalized seizures	-	Multifocal
Seizure frequency at onset	NA	-	Monthly	-	NA
Further seizure types	NA	-	None	-	Weekly focal seizures
Associated manifestations during seizures	NA	-	None	-	Episodes of behavior arrest and impaired consciousness with eyes rolling backwards, and staring; typically lasting a few seconds
Anti-epileptic drugs trialled	NA	-	Oxcarbazepine, Levetiracetam, Zonisamide, Clobazam, Lamotrigine	-	Levetiracetam and Valproate
Anti-epileptic drugs response	NA	-	Seizure-free	-	Partial control (decreased seizure severity)
Status epilepticus	NA	-	No	-	No
Seizures outcomes	Seizure-free	-	Seizure-free	-	Weekly episodes
EEG at onset	NA	-	Ictal and interictal expression of a left anterior temporal partial epilepsy in the setting of a moderate encephalopathy	-	NA
EEG at follow-up	NA	-	Potential epileptigenicity in the right frontal region as well as a focal region of cererbal dysfunction in this same area; background suggestive of diffuse moderate nonspecific encephalopathy	-	At 13 years: background slowing and abundant focal epileptiform discharges in the left frontotemporal and right central regions, often in asymptomatic runs. At 12 years: multifocal interictal epileptiform discharges and brief runs of spike and wave discharges which can be left-sided predominant, right-sided predominant, or generalized; background activity amplitudes are of relatively high voltage…
Brain imaging
Cerebral atrophy	No	No	No	NA	No
Cerebral white matter abnormalities	White matter volume loss, prevalent in the frontal regions	No	Scattered punctate nonspecific foci of white matter T2 hyperintesity; periventricular leukomalacia	NA	No
Cerebellar dysplasia	No	Focal foliar abnormality in the superior cerebellar vermis and small inferior vermis	No	NA	No
Other cerebellar abnormalities	No	No	No	NA	No
Corpus callosum hypoplasia	Yes	No	No	NA	Yes
Signal abnormalities in basal ganglia/brainstem	No	No	No	NA	No
Abnormal spectroscopy	No	No	No	NA	No
Ventriculomegaly (secondary to WM loss)	Yes (asymmetric ventriculomegaly)	No	No	NA	No
Other relevant abnormalities	Focal dysgyria in the right frontal region, anterior commissure hypoplasia	No	Bilateral mesial temporal sclerosis; pineal cyst; small optic chiasm	NA	No
Associated clinical features
Facial dysmorphism	Arched and sparse eyebrows, narrow palpebral fissures, hypertelorism, bulbous nose tip, deep nasal bridge, thick lower lip, and prominent chin	No	Short nose, hypertelorism, malposition of teeth, deep nasal bridge, deep philtrum, and micrognathia	No	No
Dental/Oral findings	No	No	Increased number of teeth	No	No
Hearing abnormalities	No	No	No	No	No
Vision abnormalities	No	Hypermetropia	Nystagmus and myopia	No	No
Cardiac abnormalities	Patent ductus arteriosis	No	Sinus tachycaria	Patent foramen ovale	No
Skeleton/limb abnormalities	No	Joint laxity	Scoliosis, postural kyphosis, right hip dysplasia	No	Flat feet
Gastrointestinal abnormalities	Constipation, gastroesophageal reflux	No	Esophageal stricutre	Gastroparesis, constipation	Chronic constipation
Urogenital abnormalities	Bilateral inguinal hernia, vesicoureteral reflux (grade II-IV)	No	No	No	No
Endocrine/metabolic abnormalities	No	No	No	No	No
Immunological abnormalities	No	No	No	Milk allergy	No
Skin/hair/nail abnormalities	No	No	No	No	No
Neoplasms in medical history	No	No	No	No	No
Other abnormalities	No	No	Complex I deficiency on muscle biopsy	No	No
† This patient is under five years of age. The degree of intellectual disability is hardly assessable but, based on thorough neuropsychiatric evaluation, the severity of the DD/ID phenotype was considered as moderate.
