# Supplementary material for: De novo variants in DENND5B cause a neurodevelopmental disorder
Source: Am J Hum Genet. 2024 Feb 21;111(3):529–43. doi: 10.1016/j.ajhg.2024.02.001 (PMC10940048; doi:10.1016/j.ajhg.2024.02.001)
Supplement: Table S6. Missense variants in DENND5B according to gnomAD [file mmc7.xlsx]

## Sheet: DENND5B variants_gnomAD(v.4.0)
Chromosome	Position	rsIDs	Reference	Alternate	Source	Filters - exomes	Filters - genomes	Transcript	HGVS Consequence	Protein Consequence	Transcript Consequence	VEP Annotation	ClinVar Clinical Significance	ClinVar Variation ID	Flags	Allele Count	Allele Number	Allele Frequency	Homozygote Count	Hemizygote Count	Allele Count Remaining	Allele Number Remaining	Homozygote Count Remaining	Hemizygote Count Remaining	Allele Count Admixed American	Allele Number Admixed American	Homozygote Count Admixed American	Hemizygote Count Admixed American	Allele Count European (Finnish)	Allele Number European (Finnish)	Homozygote Count European (Finnish)	Hemizygote Count European (Finnish)	Allele Count Middle Eastern	Allele Number Middle Eastern	Homozygote Count Middle Eastern	Hemizygote Count Middle Eastern	Allele Count European (non-Finnish)	Allele Number European (non-Finnish)	Homozygote Count European (non-Finnish)	Hemizygote Count European (non-Finnish)	Allele Count South Asian	Allele Number South Asian	Homozygote Count South Asian	Hemizygote Count South Asian	Allele Count Ashkenazi Jewish	Allele Number Ashkenazi Jewish	Homozygote Count Ashkenazi Jewish	Hemizygote Count Ashkenazi Jewish	Allele Count East Asian
12	31387609	rs765402067	A	T	gnomAD Exomes	PASS	NA	ENST00000389082.10	p.Asp1273Glu	p.Asp1273Glu	c.3819T>A	missense_variant				5	627934	0.00000796262027537926	0	0	0	33050	0	0	0	43698	0	0	0	53118	0	0	0	4144	0	0	0	349528	0	0	5	69692	0	0	0	20958	0	0	0
12	31387610	rs1940908198	T	C	gnomAD Genomes	NA	PASS	ENST00000389082.10	p.Asp1273Gly	p.Asp1273Gly	c.3818A>G	missense_variant				1	152206	0.000006570043230884459	0	0	0	2088	0	0	0	15274	0	0	0	10624	0	0	0	912	0	0	0	5192	0	0	0	316	0	0	1	4826	0	0	0
12	31387610		T	A	gnomAD Exomes	PASS	NA	ENST00000389082.10	p.Asp1273Val	p.Asp1273Val	c.3818A>T	missense_variant				2	627896	0.0000031852408679144315	0	0	0	33042	0	0	0	43700	0	0	0	53116	0	0	2	4140	0	0	0	349508	0	0	0	69684	0	0	0	20962	0	0	0
12	31387611		C	T	gnomAD Exomes	PASS	NA	ENST00000389082.10	p.Asp1273Asn	p.Asp1273Asn	c.3817G>A	missense_variant				6	1460920	0.000004107001067820277	0	0	0	60342	0	0	0	44672	0	0	0	53394	0	0	0	5760	0	0	6	1111372	0	0	0	86126	0	0	0	26112	0	0	0
12	31387614		C	T	gnomAD Exomes	PASS	NA	ENST00000389082.10	p.Val1272Met	p.Val1272Met	c.3814G>A	missense_variant				1	627930	0.000001592534199671938	0	0	0	33060	0	0	0	43684	0	0	0	53120	0	0	0	4144	0	0	1	349554	0	0	0	69668	0	0	0	20958	0	0	0
12	31387623		T	A	gnomAD Exomes	PASS	NA	ENST00000389082.10	p.Ile1269Phe	p.Ile1269Phe	c.3805A>T	missense_variant				2	1461558	0.0000013684027592473237	0	0	0	60372	0	0	0	44712	0	0	0	53394	0	0	0	5766	0	0	2	1111784	0	0	0	86226	0	0	0	26132	0	0	0
12	31387623	rs1181209858	T	G	gnomAD Exomes	PASS	NA	ENST00000389082.10	p.Ile1269Leu	p.Ile1269Leu	c.3805A>C	missense_variant				1	1461558	684000000	0	0	0	60372	0	0	0	44712	0	0	0	53394	0	0	0	5766	0	0	1	1111784	0	0	0	86226	0	0	0	26132	0	0	0
12	31387623		T	C	gnomAD Exomes	PASS	NA	ENST00000389082.10	p.Ile1269Val	p.Ile1269Val	c.3805A>G	missense_variant				1	1461558	684000000	0	0	0	60372	0	0	1	44712	0	0	0	53394	0	0	0	5766	0	0	0	1111784	0	0	0	86226	0	0	0	26132	0	0	0
12	31387626		G	C	gnomAD Exomes	PASS	NA	ENST00000389082.10	p.Leu1268Val	p.Leu1268Val	c.3802C>G	missense_variant				1	833110	0.0000012003216862119048	0	0	0	27298	0	0	0	984	0	0	0	276	0	0	0	1620	0	0	1	761904	0	0	0	16460	0	0	0	5152	0	0	0
12	31387638	rs1473880292	G	C	gnomAD Exomes	PASS	NA	ENST00000389082.10	p.Leu1264Val	p.Leu1264Val	c.3790C>G	missense_variant				1	628562	0.0000015909329549034144	0	0	0	33076	0	0	0	43732	0	0	0	53120	0	0	0	4148	0	0	0	349946	0	0	0	69794	0	0	0	20982	0	0	1
12	31387642	rs1384987756	T	C	gnomAD Exomes	PASS	NA	ENST00000389082.10	p.Ile1262Met	p.Ile1262Met	c.3786A>G	missense_variant				3	628570	0.000004772738119859363	0	0	0	33074	0	0	3	43736	0	0	0	53126	0	0	0	4148	0	0	0	349950	0	0	0	69790	0	0	0	20984	0	0	0
12	31387643		A	G	gnomAD Exomes	PASS	NA	ENST00000389082.10	p.Ile1262Thr	p.Ile1262Thr	c.3785T>C	missense_variant				1	833108	0.0000012003245677631232	0	0	0	27298	0	0	0	984	0	0	0	276	0	0	0	1620	0	0	1	761902	0	0	0	16460	0	0	0	5152	0	0	0
12	31387644	rs982042734	T	C	gnomAD Exomes,gnomAD Genomes	PASS	PASS	ENST00000389082.10	p.Ile1262Val	p.Ile1262Val	c.3784A>G	missense_variant				8	985462	0.000008118019771437154	0	0	0	29414	0	0	0	16288	0	0	0	10904	0	0	0	2532	0	0	5	767082	0	0	1	16754	0	0	0	9978	0	0	0
12	31387651	rs1019923911	G	C	gnomAD Exomes	PASS	NA	ENST00000389082.10	p.Asp1259Glu	p.Asp1259Glu	c.3777C>G	missense_variant				2	1461710	0.000001368260462061558	0	0	0	60374	0	0	0	44724	0	0	0	53402	0	0	0	5768	0	0	2	1111868	0	0	0	86258	0	0	0	26136	0	0	0
12	31387653		C	T	gnomAD Exomes	PASS	NA	ENST00000389082.10	p.Asp1259Asn	p.Asp1259Asn	c.3775G>A	missense_variant				1	833110	0.0000012003216862119048	0	0	0	27298	0	0	0	984	0	0	0	276	0	0	0	1620	0	0	1	761904	0	0	0	16460	0	0	0	5152	0	0	0
12	31387657	rs767413612	A	C	gnomAD Exomes	PASS	NA	ENST00000389082.10	p.Ile1257Met	p.Ile1257Met	c.3771T>G	missense_variant				2	1461710	0.000001368260462061558	0	0	0	60374	0	0	0	44724	0	0	0	53402	0	0	0	5768	0	0	0	1111868	0	0	0	86258	0	0	0	26136	0	0	2
12	31387659	rs750126815	T	C	gnomAD Exomes	PASS	NA	ENST00000389082.10	p.Ile1257Val	p.Ile1257Val	c.3769A>G	missense_variant				1	628598	0.0000015908418416857832	0	0	1	33076	0	0	0	43740	0	0	0	53126	0	0	0	4148	0	0	0	349962	0	0	0	69798	0	0	0	20984	0	0	0
12	31387671	rs779924694	T	C	gnomAD Exomes	PASS	NA	ENST00000389082.10	p.Ile1253Val	p.Ile1253Val	c.3757A>G	missense_variant				5	1461706	0.000003420660515862971	0	0	0	60374	0	0	0	44724	0	0	0	53402	0	0	0	5768	0	0	5	1111866	0	0	0	86256	0	0	0	26136	0	0	0
12	31387673	rs369858605	C	T	gnomAD Exomes,gnomAD Genomes	PASS	PASS	ENST00000389082.10	p.Arg1252Gln	p.Arg1252Gln	c.3755G>A	missense_variant				4	1613892	0.0000024784805922577225	0	0	0	62466	0	0	0	60000	0	0	0	64018	0	0	0	6680	0	0	3	1117056	0	0	0	86562	0	0	0	30960	0	0	0
12	31387673		C	A	gnomAD Exomes	PASS	NA	ENST00000389082.10	p.Arg1252Leu	p.Arg1252Leu	c.3755G>T	missense_variant				1	1461692	684000000	0	0	0	60374	0	0	0	44722	0	0	0	53402	0	0	0	5768	0	0	1	1111864	0	0	0	86246	0	0	0	26136	0	0	0
12	31387676		A	G	gnomAD Exomes	PASS	NA	ENST00000389082.10	p.Ile1251Thr	p.Ile1251Thr	c.3752T>C	missense_variant				1	833110	0.0000012003216862119048	0	0	0	27298	0	0	0	984	0	0	0	276	0	0	0	1620	0	0	1	761904	0	0	0	16460	0	0	0	5152	0	0	0
12	31387677	rs1275320996	T	C	gnomAD Exomes	PASS	NA	ENST00000389082.10	p.Ile1251Val	p.Ile1251Val	c.3751A>G	missense_variant				3	1461708	0.0000020523935013012173	0	0	0	60374	0	0	0	44724	0	0	0	53402	0	0	0	5768	0	0	3	1111868	0	0	0	86256	0	0	0	26136	0	0	0
12	31387680	rs754529686	G	A	gnomAD Exomes	PASS	NA	ENST00000389082.10	p.Leu1250Phe	p.Leu1250Phe	c.3748C>T	missense_variant				3	1461698	0.0000020524075424608915	0	0	0	60374	0	0	0	44724	0	0	0	53402	0	0	0	5768	0	0	3	1111868	0	0	0	86248	0	0	0	26134	0	0	0
12	31387680	rs754529686	G	C	gnomAD Exomes	PASS	NA	ENST00000389082.10	p.Leu1250Val	p.Leu1250Val	c.3748C>G	missense_variant				9	1461698	0.000006157222627382674	0	0	0	60374	0	0	9	44724	0	0	0	53402	0	0	0	5768	0	0	0	1111868	0	0	0	86248	0	0	0	26134	0	0	0
12	31387685	rs201506251	T	C	gnomAD Exomes,gnomAD Genomes	PASS	PASS	ENST00000389082.10	p.Asn1248Ser	p.Asn1248Ser	c.3743A>G	missense_variant	Uncertain significance	2528214		89	1613840	0.00005514797005898974	0	0	3	62464	0	0	8	59974	0	0	0	64002	0	0	3	6680	0	0	64	1117054	0	0	0	86572	0	0	0	30964	0	0	0
12	31387691		G	A	gnomAD Exomes	PASS	NA	ENST00000389082.10	p.Thr1246Ile	p.Thr1246Ile	c.3737C>T	missense_variant				1	628586	0.0000015908722115987311	0	0	0	33076	0	0	0	43736	0	0	0	53126	0	0	0	4148	0	0	0	349958	0	0	1	69794	0	0	0	20984	0	0	0
12	31387693		C	T	gnomAD Exomes	PASS	NA	ENST00000389082.10	p.Met1245Ile	p.Met1245Ile	c.3735G>A	missense_variant				1	833108	0.0000012003245677631232	0	0	0	27298	0	0	0	984	0	0	0	276	0	0	0	1620	0	0	1	761902	0	0	0	16460	0	0	0	5152	0	0	0
12	31387695	rs747897711	T	C	gnomAD Exomes	PASS	NA	ENST00000389082.10	p.Met1245Val	p.Met1245Val	c.3733A>G	missense_variant				2	628596	0.000003181693806514836	0	0	0	33076	0	0	0	43740	0	0	0	53126	0	0	0	4148	0	0	0	349962	0	0	2	69796	0	0	0	20984	0	0	0
12	31387697	rs771606862	C	T	gnomAD Exomes	PASS	NA	ENST00000389082.10	p.Arg1244His	p.Arg1244His	c.3731G>A	missense_variant				13	1461674	0.000008893912048787896	0	0	3	60372	0	0	3	44722	0	0	0	53402	0	0	0	5768	0	0	7	1111856	0	0	0	86238	0	0	0	26136	0	0	0
12	31387698	rs778218082	G	A	gnomAD Exomes,gnomAD Genomes	PASS	PASS	ENST00000389082.10	p.Arg1244Cys	p.Arg1244Cys	c.3730C>T	missense_variant	Uncertain significance	2522377		24	1613936	0.000014870478135440315	0	0	0	62464	0	0	0	60008	0	0	0	64028	0	0	0	6680	0	0	15	1117060	0	0	2	86566	0	0	1	30968	0	0	1
12	31387699	rs1194043623	G	T	gnomAD Exomes	PASS	NA	ENST00000389082.10	p.Asp1243Glu	p.Asp1243Glu	c.3729C>A	missense_variant				3	1461706	0.0000020523963095177824	0	0	0	60374	0	0	0	44724	0	0	0	53402	0	0	0	5768	0	0	3	1111864	0	0	0	86258	0	0	0	26136	0	0	0
12	31387703	rs1359578020	C	T	gnomAD Exomes,gnomAD Genomes	PASS	PASS	ENST00000389082.10	p.Arg1242Gln	p.Arg1242Gln	c.3725G>A	missense_variant				2	780814	0.00000256142948256563	0	0	1	35162	0	0	0	59022	0	0	0	63740	0	0	0	5060	0	0	0	355160	0	0	0	70112	0	0	0	25814	0	0	0
12	31387710		G	A	gnomAD Exomes	PASS	NA	ENST00000389082.10	p.Leu1240Phe	p.Leu1240Phe	c.3718C>T	missense_variant				1	628580	0.000001590887396990041	0	0	0	33076	0	0	0	43738	0	0	0	53126	0	0	0	4148	0	0	0	349960	0	0	1	69784	0	0	0	20984	0	0	0
12	31387713	rs747314854	C	T	gnomAD Exomes	PASS	NA	ENST00000389082.10	p.Ala1239Thr	p.Ala1239Thr	c.3715G>A	missense_variant				1	1461680	684000000	0	0	0	60374	0	0	0	44722	0	0	0	53402	0	0	0	5766	0	0	1	1111862	0	0	0	86238	0	0	0	26136	0	0	0
12	31387713	rs747314854	C	A	gnomAD Exomes,gnomAD Genomes	PASS	PASS	ENST00000389082.10	p.Ala1239Ser	p.Ala1239Ser	c.3715G>T	missense_variant				30	1613912	0.000018588374087310833	0	0	0	62466	0	0	0	59998	0	0	2	64028	0	0	0	6678	0	0	22	1117064	0	0	0	86554	0	0	0	30966	0	0	2
12	31387715	rs1404768135	C	G	gnomAD Genomes	NA	PASS	ENST00000389082.10	p.Ser1238Thr	p.Ser1238Thr	c.3713G>C	missense_variant				1	152246	0.0000065683170658014006	0	0	0	2092	0	0	0	15284	0	0	0	10628	0	0	0	912	0	0	0	5202	0	0	0	316	0	0	0	4834	0	0	0
12	31387718	rs777232328	T	C	gnomAD Exomes,gnomAD Genomes	PASS	PASS	ENST00000389082.10	p.Glu1237Gly	p.Glu1237Gly	c.3710A>G	missense_variant	Uncertain significance	2351748		6	780814	0.00000768428844769689	0	0	0	35168	0	0	6	59020	0	0	0	63748	0	0	0	5060	0	0	0	355164	0	0	0	70102	0	0	0	25816	0	0	0
12	31387720	rs760100573	T	G	gnomAD Exomes,gnomAD Genomes	PASS	PASS	ENST00000389082.10	p.Glu1236Asp	p.Glu1236Asp	c.3708A>C	missense_variant				5	780820	0.000006403524499884737	0	0	0	35164	0	0	0	59020	0	0	0	63758	0	0	0	5058	0	0	0	355160	0	0	4	70104	0	0	1	25812	0	0	0
12	31387725		A	G	gnomAD Exomes	PASS	NA	ENST00000389082.10	p.Tyr1235His	p.Tyr1235His	c.3703T>C	missense_variant				1	833110	0.0000012003216862119048	0	0	0	27298	0	0	0	984	0	0	0	276	0	0	0	1620	0	0	1	761904	0	0	0	16460	0	0	0	5152	0	0	0
12	31387730	rs772515330	C	T	gnomAD Exomes,gnomAD Genomes	PASS	PASS	ENST00000389082.10	p.Arg1233Gln	p.Arg1233Gln	c.3698G>A	missense_variant				38	1613876	0.000023545799057672337	0	0	1	62464	0	0	0	59990	0	0	0	64020	0	0	1	6664	0	0	31	1117058	0	0	1	86558	0	0	0	30968	0	0	2
12	31387730	rs772515330	C	G	gnomAD Exomes	PASS	NA	ENST00000389082.10	p.Arg1233Pro	p.Arg1233Pro	c.3698G>C	missense_variant				2	1461662	0.00000136830539481768	0	0	0	60372	0	0	0	44722	0	0	0	53400	0	0	0	5752	0	0	2	1111862	0	0	0	86242	0	0	0	26136	0	0	0
12	31387730		C	A	gnomAD Exomes	PASS	NA	ENST00000389082.10	p.Arg1233Leu	p.Arg1233Leu	c.3698G>T	missense_variant				1	1461662	6840000	0	0	0	60372	0	0	0	44722	0	0	0	53400	0	0	0	5752	0	0	1	1111862	0	0	0	86242	0	0	0	26136	0	0	0
12	31387734	rs763250019	T	A	gnomAD Exomes	PASS	NA	ENST00000389082.10	p.Thr1232Ser	p.Thr1232Ser	c.3694A>T	missense_variant				1	628556	0.0000015909481414543812	0	0	1	33074	0	0	0	43736	0	0	0	53126	0	0	0	4132	0	0	0	349960	0	0	0	69782	0	0	0	20984	0	0	0
12	31387737		T	C	gnomAD Exomes	PASS	NA	ENST00000389082.10	p.Ile1231Val	p.Ile1231Val	c.3691A>G	missense_variant				4	833110	0.000004801286744847619	0	0	1	27298	0	0	0	984	0	0	0	276	0	0	0	1620	0	0	3	761904	0	0	0	16460	0	0	0	5152	0	0	0
12	31387742		G	A	gnomAD Exomes	PASS	NA	ENST00000389082.10	p.Pro1229Leu	p.Pro1229Leu	c.3686C>T	missense_variant				1	1461644	684000000	0	0	0	60370	0	0	0	44720	0	0	0	53400	0	0	0	5742	0	0	1	1111858	0	0	0	86240	0	0	0	26136	0	0	0
12	31387742	rs1166725483	G	C	gnomAD Exomes	PASS	NA	ENST00000389082.10	p.Pro1229Arg	p.Pro1229Arg	c.3686C>G	missense_variant				1	1461644	684000000	0	0	0	60370	0	0	1	44720	0	0	0	53400	0	0	0	5742	0	0	0	1111858	0	0	0	86240	0	0	0	26136	0	0	0
12	31387751	rs1940916886	G	A	gnomAD Genomes	NA	PASS	ENST00000389082.10	p.Ala1226Val	p.Ala1226Val	c.3677C>T	missense_variant				1	152236	0.000006568748522031582	0	0	0	2092	0	0	0	15278	0	0	0	10620	0	0	0	912	0	0	0	5204	0	0	0	316	0	0	0	4832	0	0	0
12	31387753	rs1940917050	T	G	gnomAD Exomes	PASS	NA	ENST00000389082.10	p.Leu1225Phe	p.Leu1225Phe	c.3675A>C	missense_variant				6	1461612	0.0000041050566087306346	0	0	0	60360	0	0	0	44722	0	0	0	53400	0	0	0	5728	0	0	6	1111852	0	0	0	86242	0	0	0	26130	0	0	0
12	31387755		A	C	gnomAD Exomes	PASS	NA	ENST00000389082.10	p.Leu1225Val	p.Leu1225Val	c.3673T>G	missense_variant				1	628496	0.0000015911000229118403	0	0	0	33062	0	0	0	43736	0	0	0	53126	0	0	0	4106	0	0	0	349944	0	0	1	69782	0	0	0	20978	0	0	0
12	31387758		A	C	gnomAD Exomes	PASS	NA	ENST00000389082.10	p.Leu1224Val	p.Leu1224Val	c.3670T>G	missense_variant				2	833110	0.0000024006433724238097	0	0	0	27298	0	0	0	984	0	0	0	276	0	0	0	1620	0	0	2	761904	0	0	0	16460	0	0	0	5152	0	0	0
12	31387760		G	A	gnomAD Exomes	PASS	NA	ENST00000389082.10	p.Pro1223Leu	p.Pro1223Leu	c.3668C>T	missense_variant				1	833110	0.0000012003216862119048	0	0	0	27298	0	0	0	984	0	0	0	276	0	0	0	1620	0	0	1	761904	0	0	0	16460	0	0	0	5152	0	0	0
12	31387764		T	A	gnomAD Exomes	PASS	NA	ENST00000389082.10	p.Ile1222Phe	p.Ile1222Phe	c.3664A>T	missense_variant				2	833110	0.0000024006433724238097	0	0	0	27298	0	0	0	984	0	0	0	276	0	0	0	1620	0	0	2	761904	0	0	0	16460	0	0	0	5152	0	0	0
12	31387769	rs1469873307	T	C	gnomAD Exomes	PASS	NA	ENST00000389082.10	p.Gln1220Arg	p.Gln1220Arg	c.3659A>G	missense_variant				2	628282	0.0000031832839393775407	0	0	0	33050	0	0	1	43720	0	0	0	53122	0	0	0	4018	0	0	1	349898	0	0	0	69756	0	0	0	20968	0	0	0
12	31387776		G	C	gnomAD Exomes	PASS	NA	ENST00000389082.10	p.Leu1218Val	p.Leu1218Val	c.3652C>G	missense_variant				1	628032	0.000001592275552838072	0	0	0	33036	0	0	0	43704	0	0	0	53118	0	0	0	3912	0	0	1	349864	0	0	0	69698	0	0	0	20954	0	0	0
12	31387781	rs372569180	C	T	gnomAD Exomes	PASS	NA	ENST00000389082.10	p.Arg1216His	p.Arg1216His	c.3647G>A	missense_variant				7	1460652	0.000004792380389031748	0	0	1	60316	0	0	0	44676	0	0	0	53368	0	0	0	5436	0	0	3	1111556	0	0	1	86064	0	0	1	26082	0	0	1
12	31387782	rs1488658943	G	A	gnomAD Exomes,gnomAD Genomes	PASS	PASS	ENST00000389082.10	p.Arg1216Cys	p.Arg1216Cys	c.3646C>T	missense_variant				4	1612774	0.0000024801987135209273	0	0	0	62400	0	0	0	59934	0	0	0	63990	0	0	0	6262	0	0	3	1116800	0	0	0	86372	0	0	0	30900	0	0	0
12	31389325		T	C	gnomAD Exomes	PASS	NA	ENST00000389082.10	p.Arg1214Gly	p.Arg1214Gly	c.3640A>G	missense_variant				1	625822	0.0000015978984439664952	0	0	0	32982	0	0	0	43380	0	0	0	53076	0	0	0	4136	0	0	0	348854	0	0	0	68822	0	0	0	20898	0	0	1
12	31389328		T	C	gnomAD Exomes	PASS	NA	ENST00000389082.10	p.Thr1213Ala	p.Thr1213Ala	c.3637A>G	missense_variant				6	1459992	0.000004109611559515395	0	0	0	60334	0	0	0	44526	0	0	0	53372	0	0	0	5764	0	0	6	1111222	0	0	0	85556	0	0	0	26086	0	0	0
12	31389330	rs1941008421	C	A	gnomAD Exomes	PASS	NA	ENST00000389082.10	p.Gly1212Val	p.Gly1212Val	c.3635G>T	missense_variant				2	626704	0.0000031912992417473003	0	0	0	33024	0	0	0	43520	0	0	0	53086	0	0	0	4142	0	0	2	349240	0	0	0	69062	0	0	0	20932	0	0	0
12	31389334	rs559061851	G	A	gnomAD Exomes,gnomAD Genomes	PASS	PASS	ENST00000389082.10	p.Leu1211Phe	p.Leu1211Phe	c.3631C>T	missense_variant				3	1612278	0.000001860721290000856	0	0	0	62434	0	0	0	59854	0	0	0	63976	0	0	0	6674	0	0	0	1116416	0	0	2	85866	0	0	1	30916	0	0	0
12	31389337		A	T	gnomAD Exomes	PASS	NA	ENST00000389082.10	p.Cys1210Ser	p.Cys1210Ser	c.3628T>A	missense_variant				1	627186	0.0000015944233449088468	0	0	0	33042	0	0	0	43590	0	0	0	53096	0	0	0	4142	0	0	1	349478	0	0	0	69190	0	0	0	20956	0	0	0
12	31389347		C	A	gnomAD Exomes	PASS	NA	ENST00000389082.10	p.Gln1206His	p.Gln1206His	c.3618G>T	missense_variant				1	833110	0.0000012003216862119048	0	0	0	27298	0	0	0	984	0	0	0	276	0	0	0	1620	0	0	1	761904	0	0	0	16460	0	0	0	5152	0	0	0
12	31389349		G	C	gnomAD Exomes	PASS	NA	ENST00000389082.10	p.Gln1206Glu	p.Gln1206Glu	c.3616C>G	missense_variant				2	833108	0.0000024006491355262463	0	0	0	27298	0	0	0	984	0	0	0	276	0	0	0	1620	0	0	2	761902	0	0	0	16460	0	0	0	5152	0	0	0
12	31389357	rs1261537159	C	A	gnomAD Exomes	PASS	NA	ENST00000389082.10	p.Gly1203Val	p.Gly1203Val	c.3608G>T	missense_variant				4	1460136	0.0000027394708438118095	0	0	0	60324	0	0	0	44524	0	0	0	53372	0	0	0	5762	0	0	4	1111276	0	0	0	85656	0	0	0	26086	0	0	0
12	31389358		C	T	gnomAD Exomes	PASS	NA	ENST00000389082.10	p.Gly1203Ser	p.Gly1203Ser	c.3607G>A	missense_variant				3	1460366	0.0000020542795436212567	0	0	0	60334	0	0	0	44536	0	0	0	53378	0	0	0	5762	0	0	2	1111418	0	0	0	85698	0	0	0	26100	0	0	1
12	31389363	rs1941009473	T	C	gnomAD Exomes	PASS	NA	ENST00000389082.10	p.Lys1201Arg	p.Lys1201Arg	c.3602A>G	missense_variant				1	833110	0.0000012003216862119048	0	0	0	27298	0	0	0	984	0	0	0	276	0	0	0	1620	0	0	0	761904	0	0	0	16460	0	0	0	5152	0	0	0
12	31389370	rs765021778	T	C	gnomAD Exomes	PASS	NA	ENST00000389082.10	p.Ile1199Val	p.Ile1199Val	c.3595A>G	missense_variant				3	627948	0.000004777465650021976	0	0	0	33054	0	0	0	43650	0	0	0	53120	0	0	0	4148	0	0	0	349778	0	0	3	69482	0	0	0	20970	0	0	0
12	31389371	rs1490647726	G	C	gnomAD Exomes	PASS	NA	ENST00000389082.10	p.Asn1198Lys	p.Asn1198Lys	c.3594C>G	missense_variant				11	1461214	0.000007527987002588259	0	0	1	60356	0	0	0	44660	0	0	0	53386	0	0	0	5768	0	0	10	1111730	0	0	0	86030	0	0	0	26122	0	0	0
12	31389379		G	A	gnomAD Exomes	PASS	NA	ENST00000389082.10	p.Pro1196Ser	p.Pro1196Ser	c.3586C>T	missense_variant				1	833106	0.0000012003274493281767	0	0	0	27298	0	0	0	984	0	0	0	276	0	0	0	1620	0	0	1	761900	0	0	0	16460	0	0	0	5152	0	0	0
12	31389385		T	C	gnomAD Exomes	PASS	NA	ENST00000389082.10	p.Thr1194Ala	p.Thr1194Ala	c.3580A>G	missense_variant				1	628200	0.000001591849729385546	0	0	0	33062	0	0	1	43696	0	0	0	53118	0	0	0	4146	0	0	0	349834	0	0	0	69622	0	0	0	20970	0	0	0
12	31389391	rs752287397	T	C	gnomAD Exomes	PASS	NA	ENST00000389082.10	p.Ile1192Val	p.Ile1192Val	c.3574A>G	missense_variant				17	1461234	0.000011634002493782652	0	0	2	60358	0	0	0	44658	0	0	0	53390	0	0	0	5768	0	0	0	1111720	0	0	15	86044	0	0	0	26126	0	0	0
12	31389391		T	G	gnomAD Exomes	PASS	NA	ENST00000389082.10	p.Ile1192Leu	p.Ile1192Leu	c.3574A>C	missense_variant				1	1461234	684000000	0	0	0	60358	0	0	0	44658	0	0	0	53390	0	0	0	5768	0	0	1	1111720	0	0	0	86044	0	0	0	26126	0	0	0
12	31389393	rs1266132093	G	C	gnomAD Exomes	PASS	NA	ENST00000389082.10	p.Ala1191Gly	p.Ala1191Gly	c.3572C>G	missense_variant				26	1461098	0.000017794836485985197	0	0	1	60354	0	0	0	44632	0	0	0	53384	0	0	0	5768	0	0	25	1111650	0	0	0	86016	0	0	0	26126	0	0	0
12	31389400	rs1473294566	C	T	gnomAD Exomes	PASS	NA	ENST00000389082.10	p.Val1189Ile	p.Val1189Ile	c.3565G>A	missense_variant	Uncertain significance	2400209		7	1460758	0.000004792032629634751	0	0	0	60340	0	0	0	44598	0	0	0	53370	0	0	1	5768	0	0	1	1111480	0	0	3	85930	0	0	0	26108	0	0	1
12	31389405	rs763677427	T	C	gnomAD Exomes	PASS	NA	ENST00000389082.10	p.His1187Arg	p.His1187Arg	c.3560A>G	missense_variant				20	1460568	0.00001369330287942773	0	0	0	60346	0	0	0	44554	0	0	0	53370	0	0	1	5768	0	0	18	1111428	0	0	1	85840	0	0	0	26100	0	0	0
12	31389406		G	C	gnomAD Exomes	PASS	NA	ENST00000389082.10	p.His1187Asp	p.His1187Asp	c.3559C>G	missense_variant				1	1460462	68500000	0	0	0	60340	0	0	0	44542	0	0	0	53370	0	0	0	5768	0	0	1	1111346	0	0	0	85838	0	0	0	26096	0	0	0
12	31389410	rs751299333	G	C	gnomAD Genomes	NA	PASS	ENST00000389082.10	p.Phe1185Leu	p.Phe1185Leu	c.3555C>G	missense_variant				1	152198	0.000006570388572780194	0	0	0	2092	0	0	0	15276	0	0	0	10606	0	0	0	912	0	0	0	5198	0	0	0	316	0	0	0	4832	0	0	0
12	31389414	rs756967715	G	T	gnomAD Exomes,gnomAD Genomes	PASS	PASS	ENST00000389082.10	p.Thr1184Asn	p.Thr1184Asn	c.3551C>A	missense_variant				26	1611966	0.000016129372455746584	0	0	0	62422	0	0	0	59714	0	0	0	63956	0	0	0	6680	0	0	25	1116224	0	0	0	85960	0	0	0	30908	0	0	0
12	31389426	rs1301233490	G	A	gnomAD Exomes	PASS	NA	ENST00000389082.10	p.Ser1180Leu	p.Ser1180Leu	c.3539C>T	missense_variant				9	1457908	0.0000061732290377719306	0	0	0	60280	0	0	0	44118	0	0	0	53264	0	0	0	5764	0	0	9	1110036	0	0	0	85294	0	0	0	26028	0	0	0
12	31389427	rs1319432344	A	G	gnomAD Exomes,gnomAD Genomes	PASS	PASS	ENST00000389082.10	p.Ser1180Pro	p.Ser1180Pro	c.3538T>C	missense_variant				7	776760	0.00000901179257428292	0	0	0	35058	0	0	0	58346	0	0	0	63602	0	0	0	5054	0	0	5	353238	0	0	0	69086	0	0	0	25694	0	0	0
12	31389429		T	G	gnomAD Exomes	PASS	NA	ENST00000389082.10	p.Lys1179Thr	p.Lys1179Thr	c.3536A>C	missense_variant				1	833094	0.0000012003447390090433	0	0	0	27298	0	0	0	984	0	0	0	276	0	0	0	1620	0	0	1	761890	0	0	0	16460	0	0	0	5152	0	0	0
12	31389432		T	G	gnomAD Exomes	PASS	NA	ENST00000389082.10	p.Gln1178Pro	p.Gln1178Pro	c.3533A>C	missense_variant				3	833092	0.000003601042862012839	0	0	0	27298	0	0	0	984	0	0	0	276	0	0	0	1620	0	0	3	761888	0	0	0	16458	0	0	0	5152	0	0	0
12	31389435		A	G	gnomAD Exomes	PASS	NA	ENST00000389082.10	p.Ile1177Thr	p.Ile1177Thr	c.3530T>C	missense_variant				4	1456214	0.000002746849020816995	0	0	0	60226	0	0	0	43796	0	0	0	53180	0	0	0	5762	0	0	4	1109204	0	0	0	84968	0	0	0	25976	0	0	0
12	31389436		T	C	gnomAD Exomes	PASS	NA	ENST00000389082.10	p.Ile1177Val	p.Ile1177Val	c.3529A>G	missense_variant				1	1455958	687000000	0	0	0	60216	0	0	0	43728	0	0	0	53174	0	0	0	5762	0	0	1	1109118	0	0	0	84908	0	0	0	25966	0	0	0
12	31389441	rs1343650378	A	G	gnomAD Exomes,gnomAD Genomes	PASS	PASS	ENST00000389082.10	p.Val1175Ala	p.Val1175Ala	c.3524T>C	missense_variant				7	1606800	0.000004356484939009211	0	0	0	62282	0	0	0	58724	0	0	0	63724	0	0	0	6670	0	0	6	1113572	0	0	0	85034	0	0	0	30766	0	0	0
12	31389446	rs1941013678	A	C	gnomAD Exomes	PASS	NA	ENST00000389082.10	p.Asp1173Glu	p.Asp1173Glu	c.3519T>G	missense_variant				1	618972	0.000001615581964935409	0	0	0	32832	0	0	0	42046	0	0	0	52684	0	0	0	4134	0	0	0	345096	0	0	0	67872	0	0	0	20712	0	0	0
12	31389456	rs1282663347	T	C	gnomAD Exomes,gnomAD Genomes	PASS	PASS	ENST00000389082.10	p.Asp1170Gly	p.Asp1170Gly	c.3509A>G	missense_variant				4	769234	0.0000051999781600917275	0	0	1	34856	0	0	0	56932	0	0	0	63234	0	0	0	5046	0	0	2	349276	0	0	0	67898	0	0	0	25494	0	0	1
12	31389457	rs1237210635	C	G	gnomAD Exomes,gnomAD Genomes	PASS	PASS	ENST00000389082.10	p.Asp1170His	p.Asp1170His	c.3508G>C	missense_variant				3	768602	0.0000039031904678884524	0	0	1	34830	0	0	1	56826	0	0	0	63194	0	0	0	5044	0	0	1	348964	0	0	0	67840	0	0	0	25494	0	0	0
12	31389460	rs889838838	G	T	gnomAD Exomes,gnomAD Genomes	PASS	PASS	ENST00000389082.10	p.Leu1169Ile	p.Leu1169Ile	c.3505C>A	missense_variant				4	1600560	0.00000249912530614285	0	0	1	62100	0	0	0	57604	0	0	0	63430	0	0	0	6664	0	0	0	1110260	0	0	0	84094	0	0	0	30612	0	0	0
12	31389460		G	C	gnomAD Exomes	PASS	NA	ENST00000389082.10	p.Leu1169Val	p.Leu1169Val	c.3505C>G	missense_variant				1	1448404	690000000	0	0	0	60008	0	0	0	42330	0	0	0	52826	0	0	0	5752	0	0	1	1105064	0	0	0	83778	0	0	0	25786	0	0	0
12	31389462	rs1294397539	A	G	gnomAD Exomes	PASS	NA	ENST00000389082.10	p.Ile1168Thr	p.Ile1168Thr	c.3503T>C	missense_variant				1	614568	0.0000016271592403118939	0	0	0	32676	0	0	0	41194	0	0	0	52522	0	0	0	4130	0	0	1	342752	0	0	0	67242	0	0	0	20622	0	0	0
12	31389464	rs1360687969	C	A	gnomAD Exomes	PASS	NA	ENST00000389082.10	p.Gln1167His	p.Gln1167His	c.3501G>T	missense_variant				1	613434	0.0000016301672225536895	0	0	0	32656	0	0	0	41022	0	0	0	52444	0	0	0	4128	0	0	0	342090	0	0	0	67122	0	0	0	20598	0	0	1
12	31389466	rs1222322509	G	C	gnomAD Exomes	PASS	NA	ENST00000389082.10	p.Gln1167Glu	p.Gln1167Glu	c.3499C>G	missense_variant				9	1445350	0.0000062268654651122565	0	0	0	59894	0	0	0	41806	0	0	0	52652	0	0	0	5746	0	0	9	1103408	0	0	0	83412	0	0	0	25730	0	0	0
12	31389467	rs1290224014	G	C	gnomAD Exomes	PASS	NA	ENST00000389082.10	p.Asp1166Glu	p.Asp1166Glu	c.3498C>G	missense_variant				4	1444828	0.000002768495627161157	0	0	0	59858	0	0	0	41698	0	0	0	52610	0	0	0	5746	0	0	4	1103114	0	0	0	83382	0	0	0	25722	0	0	0
12	31389469		C	A	gnomAD Exomes	PASS	NA	ENST00000389082.10	p.Asp1166Tyr	p.Asp1166Tyr	c.3496G>T	missense_variant				1	609760	0.000001639989504067174	0	0	0	32482	0	0	0	40350	0	0	0	52236	0	0	0	4128	0	0	0	340150	0	0	1	66674	0	0	0	20536	0	0	0
12	31389469		C	G	gnomAD Exomes	PASS	NA	ENST00000389082.10	p.Asp1166His	p.Asp1166His	c.3496G>C	missense_variant				1	609764	0.0000016399787458754535	0	0	0	32482	0	0	0	40350	0	0	0	52236	0	0	0	4128	0	0	1	340150	0	0	0	66678	0	0	0	20536	0	0	0
12	31389472		T	C	gnomAD Exomes	PASS	NA	ENST00000389082.10	p.Thr1165Ala	p.Thr1165Ala	c.3493A>G	missense_variant				1	609248	0.000001641367718892799	0	0	0	32470	0	0	1	40256	0	0	0	52194	0	0	0	4126	0	0	0	339890	0	0	0	66604	0	0	0	20526	0	0	0
12	31389472	rs1941015635	T	G	gnomAD Genomes	NA	PASS	ENST00000389082.10	p.Thr1165Pro	p.Thr1165Pro	c.3493A>C	missense_variant				1	152210	0.000006569870573549701	0	0	0	2094	0	0	1	15268	0	0	0	10622	0	0	0	912	0	0	0	5194	0	0	0	316	0	0	0	4828	0	0	0
12	31389474		G	A	gnomAD Exomes	PASS	NA	ENST00000389082.10	p.Thr1164Ile	p.Thr1164Ile	c.3491C>T	missense_variant				1	1441112	694000000	0	0	0	59720	0	0	0	40994	0	0	0	52404	0	0	0	5748	0	0	1	1101146	0	0	0	82944	0	0	0	25652	0	0	0
12	31389475		T	A	gnomAD Exomes	PASS	NA	ENST00000389082.10	p.Thr1164Ser	p.Thr1164Ser	c.3490A>T	missense_variant				2	607306	0.0000032932327360506892	0	0	0	32398	0	0	0	39936	0	0	0	52108	0	0	0	4128	0	0	2	338800	0	0	0	66380	0	0	0	20476	0	0	0
12	31389477		T	G	gnomAD Exomes	PASS	NA	ENST00000389082.10	p.Glu1163Ala	p.Glu1163Ala	c.3488A>C	missense_variant				1	606106	0.0000016498764242558233	0	0	0	32364	0	0	0	39710	0	0	0	52012	0	0	0	4122	0	0	1	338164	0	0	0	66282	0	0	0	20452	0	0	0
12	31389486		G	A	gnomAD Exomes	PASS	NA	ENST00000389082.10	p.Ala1160Val	p.Ala1160Val	c.3479C>T	missense_variant				1	600212	0.0000016660779857783584	0	0	0	32174	0	0	0	38740	0	0	0	51716	0	0	0	4118	0	0	0	334812	0	0	0	65660	0	0	0	20366	0	0	1
12	31389487	rs1941016134	C	T	gnomAD Exomes	PASS	NA	ENST00000389082.10	p.Ala1160Thr	p.Ala1160Thr	c.3478G>A	missense_variant				2	1431636	0.0000013970031488450976	0	0	0	59410	0	0	0	39440	0	0	0	51874	0	0	0	5736	0	0	2	1095784	0	0	0	81958	0	0	0	25506	0	0	0
12	31389490		C	A	gnomAD Exomes	PASS	NA	ENST00000389082.10	p.Val1159Phe	p.Val1159Phe	c.3475G>T	missense_variant				1	596888	0.000001675356180724022	0	0	0	32044	0	0	0	38216	0	0	0	51476	0	0	0	4112	0	0	1	332992	0	0	0	65328	0	0	0	20330	0	0	0
12	31389495		T	C	gnomAD Exomes	PASS	NA	ENST00000389082.10	p.Lys1157Arg	p.Lys1157Arg	c.3470A>G	missense_variant				2	833102	0.0000024006664249995797	0	0	0	27298	0	0	0	984	0	0	0	276	0	0	0	1620	0	0	2	761898	0	0	0	16458	0	0	0	5152	0	0	0
12	31389497	rs202157086	C	G	gnomAD Exomes	PASS	NA	ENST00000389082.10	p.Glu1156Asp	p.Glu1156Asp	c.3468G>C	missense_variant				5	590194	0.000008471790631555048	0	0	0	31792	0	0	0	37216	0	0	5	50970	0	0	0	4094	0	0	0	329444	0	0	0	64602	0	0	0	20250	0	0	0
12	31389497		C	A	gnomAD Exomes	PASS	NA	ENST00000389082.10	p.Glu1156Asp	p.Glu1156Asp	c.3468G>T	missense_variant				1	590194	0.0000016943581263110095	0	0	0	31792	0	0	0	37216	0	0	0	50970	0	0	0	4094	0	0	0	329444	0	0	1	64602	0	0	0	20250	0	0	0
12	31392269	rs1472605529	A	G	gnomAD Genomes	NA	PASS	ENST00000389082.10	p.Ile1155Thr	p.Ile1155Thr	c.3464T>C	missense_variant				1	152128	0.000006573411863693732	0	0	0	2094	0	0	0	15264	0	0	0	10606	0	0	0	912	0	0	0	5196	0	0	0	316	0	0	0	4816	0	0	0
12	31392270	rs200504562	T	C	gnomAD Exomes,gnomAD Genomes	PASS	PASS	ENST00000389082.10	p.Ile1155Val	p.Ile1155Val	c.3463A>G	missense_variant				41	1613920	0.00002540398532764945	0	0	2	62480	0	0	1	60022	0	0	0	64002	0	0	0	6678	0	0	20	1117008	0	0	0	86528	0	0	0	30954	0	0	0
12	31392271	rs1313488824	G	C	gnomAD Exomes	PASS	NA	ENST00000389082.10	p.Phe1154Leu	p.Phe1154Leu	c.3462C>G	missense_variant				1	628350	0.0000015914697222885335	0	0	0	33068	0	0	1	43726	0	0	0	53082	0	0	0	4148	0	0	0	349842	0	0	0	69760	0	0	0	20976	0	0	0
12	31392282		T	C	gnomAD Exomes	PASS	NA	ENST00000389082.10	p.Ile1151Val	p.Ile1151Val	c.3451A>G	missense_variant				1	833110	0.0000012003216862119048	0	0	0	27298	0	0	0	984	0	0	0	276	0	0	0	1620	0	0	1	761904	0	0	0	16460	0	0	0	5152	0	0	0
12	31392284		A	G	gnomAD Exomes	PASS	NA	ENST00000389082.10	p.Phe1150Ser	p.Phe1150Ser	c.3449T>C	missense_variant				1	628540	0.000001590988640341108	0	0	0	33074	0	0	0	43738	0	0	0	53116	0	0	0	4148	0	0	1	349932	0	0	0	69788	0	0	0	20984	0	0	0
12	31392288		C	T	gnomAD Exomes	PASS	NA	ENST00000389082.10	p.Val1149Ile	p.Val1149Ile	c.3445G>A	missense_variant				1	628532	0.0000015910088905576805	0	0	0	33076	0	0	1	43734	0	0	0	53108	0	0	0	4146	0	0	0	349934	0	0	0	69794	0	0	0	20982	0	0	0
12	31392289	rs1941188490	A	C	gnomAD Genomes	NA	PASS	ENST00000389082.10	p.Asn1148Lys	p.Asn1148Lys	c.3444T>G	missense_variant				1	152194	0.000006570561257342603	0	0	0	2094	0	0	1	15270	0	0	0	10620	0	0	0	912	0	0	0	5196	0	0	0	316	0	0	0	4826	0	0	0
12	31392290	rs1205877274	T	C	gnomAD Exomes	PASS	NA	ENST00000389082.10	p.Asn1148Ser	p.Asn1148Ser	c.3443A>G	missense_variant				1	833110	0.0000012003216862119048	0	0	0	27298	0	0	0	984	0	0	0	276	0	0	0	1620	0	0	1	761904	0	0	0	16460	0	0	0	5152	0	0	0
12	31392302		A	G	gnomAD Exomes	PASS	NA	ENST00000389082.10	p.Ile1144Thr	p.Ile1144Thr	c.3431T>C	missense_variant				1	628570	0.0000015909127066197878	0	0	0	33074	0	0	0	43740	0	0	0	53120	0	0	0	4148	0	0	0	349948	0	0	0	69798	0	0	0	20984	0	0	1
12	31392303	rs1941189314	T	C	gnomAD Exomes,gnomAD Genomes	PASS	PASS	ENST00000389082.10	p.Ile1144Val	p.Ile1144Val	c.3430A>G	missense_variant				3	780708	0.00000384266588788638	0	0	1	35162	0	0	2	58996	0	0	0	63736	0	0	0	5060	0	0	0	355134	0	0	0	70114	0	0	0	25812	0	0	0
12	31392305	rs767237665	C	T	gnomAD Exomes,gnomAD Genomes	PASS	PASS	ENST00000389082.10	p.Arg1143His	p.Arg1143His	c.3428G>A	missense_variant				5	1613624	0.000003098615290798848	0	0	0	62452	0	0	0	59958	0	0	0	63984	0	0	0	6680	0	0	2	1116992	0	0	1	86572	0	0	0	30954	0	0	1
12	31392305		C	G	gnomAD Exomes	PASS	NA	ENST00000389082.10	p.Arg1143Pro	p.Arg1143Pro	c.3428G>C	missense_variant				1	1461612	684000000	0	0	0	60368	0	0	0	44720	0	0	0	53384	0	0	0	5768	0	0	1	1111810	0	0	0	86256	0	0	0	26134	0	0	0
12	31392305		C	A	gnomAD Exomes	PASS	NA	ENST00000389082.10	p.Arg1143Leu	p.Arg1143Leu	c.3428G>T	missense_variant				1	1461612	684000000	0	0	0	60368	0	0	0	44720	0	0	0	53384	0	0	0	5768	0	0	1	1111810	0	0	0	86256	0	0	0	26134	0	0	0
12	31392306		G	C	gnomAD Exomes	PASS	NA	ENST00000389082.10	p.Arg1143Gly	p.Arg1143Gly	c.3427C>G	missense_variant				1	1461638	684000000	0	0	0	60374	0	0	0	44722	0	0	0	53392	0	0	0	5768	0	0	1	1111826	0	0	0	86250	0	0	0	26136	0	0	0
12	31392306	rs750821475	G	A	gnomAD Exomes	PASS	NA	ENST00000389082.10	p.Arg1143Cys	p.Arg1143Cys	c.3427C>T	missense_variant				15	1461638	0.00001026245896726823	0	0	0	60374	0	0	1	44722	0	0	0	53392	0	0	0	5768	0	0	13	1111826	0	0	1	86250	0	0	0	26136	0	0	0
12	31392309	rs568887062	C	T	gnomAD Exomes,gnomAD Genomes	PASS	PASS	ENST00000389082.10	p.Ala1142Thr	p.Ala1142Thr	c.3424G>A	missense_variant				7	1613838	0.000004337486166517333	0	0	0	62484	0	0	0	59988	0	0	0	63990	0	0	0	6680	0	0	4	1117020	0	0	0	86548	0	0	0	30950	0	0	3
12	31392311		G	T	gnomAD Exomes	PASS	NA	ENST00000389082.10	p.Ser1141Tyr	p.Ser1141Tyr	c.3422C>A	missense_variant				3	833110	0.0000036009650586357143	0	0	0	27298	0	0	0	984	0	0	0	276	0	0	0	1620	0	0	3	761904	0	0	0	16460	0	0	0	5152	0	0	0
12	31392314		T	C	gnomAD Exomes	PASS	NA	ENST00000389082.10	p.Lys1140Arg	p.Lys1140Arg	c.3419A>G	missense_variant				1	628566	0.0000015909228306971743	0	0	0	33074	0	0	0	43738	0	0	0	53122	0	0	0	4148	0	0	1	349942	0	0	0	69798	0	0	0	20984	0	0	0
12	31392324		G	A	gnomAD Exomes	PASS	NA	ENST00000389082.10	p.His1137Tyr	p.His1137Tyr	c.3409C>T	missense_variant				1	833110	0.0000012003216862119048	0	0	0	27298	0	0	0	984	0	0	0	276	0	0	0	1620	0	0	1	761904	0	0	0	16460	0	0	0	5152	0	0	0
12	31392333	rs1941191010	C	T	gnomAD Exomes	PASS	NA	ENST00000389082.10	p.Val1134Ile	p.Val1134Ile	c.3400G>A	missense_variant				1	1461674	68400000	0	0	0	60374	0	0	0	44724	0	0	0	53394	0	0	0	5768	0	0	1	1111850	0	0	0	86256	0	0	0	26134	0	0	0
12	31392333		C	G	gnomAD Exomes	PASS	NA	ENST00000389082.10	p.Val1134Leu	p.Val1134Leu	c.3400G>C	missense_variant				1	1461674	68400000	0	0	0	60374	0	0	0	44724	0	0	0	53394	0	0	0	5768	0	0	1	1111850	0	0	0	86256	0	0	0	26134	0	0	0
12	31392342	rs1941191543	G	A	gnomAD Exomes	PASS	NA	ENST00000389082.10	p.Leu1131Phe	p.Leu1131Phe	c.3391C>T	missense_variant				3	1461666	0.0000020524524754629305	0	0	0	60370	0	0	0	44720	0	0	0	53396	0	0	0	5768	0	0	0	1111850	0	0	3	86250	0	0	0	26136	0	0	0
12	31392344	rs1941191842	G	A	gnomAD Exomes,gnomAD Genomes	PASS	PASS	ENST00000389082.10	p.Ala1130Val	p.Ala1130Val	c.3389C>T	missense_variant				2	780484	0.0000025625124922483996	0	0	0	35158	0	0	0	58980	0	0	0	63692	0	0	0	5060	0	0	0	355120	0	0	0	70112	0	0	0	25794	0	0	0
12	31392347		G	A	gnomAD Exomes	PASS	NA	ENST00000389082.10	p.Ala1129Val	p.Ala1129Val	c.3386C>T	missense_variant				1	833110	0.0000012003216862119048	0	0	0	27298	0	0	0	984	0	0	0	276	0	0	0	1620	0	0	1	761904	0	0	0	16460	0	0	0	5152	0	0	0
12	31392348		C	T	gnomAD Exomes	PASS	NA	ENST00000389082.10	p.Ala1129Thr	p.Ala1129Thr	c.3385G>A	missense_variant				3	628536	0.000004772996296154874	0	0	0	33074	0	0	3	43736	0	0	0	53110	0	0	0	4148	0	0	0	349938	0	0	0	69796	0	0	0	20982	0	0	0
12	31392360		T	C	gnomAD Exomes	PASS	NA	ENST00000389082.10	p.Asn1125Asp	p.Asn1125Asp	c.3373A>G	missense_variant				1	833110	0.0000012003216862119048	0	0	0	27298	0	0	0	984	0	0	0	276	0	0	0	1620	0	0	0	761904	0	0	0	16460	0	0	0	5152	0	0	0
12	31392363		C	T	gnomAD Exomes	PASS	NA	ENST00000389082.10	p.Glu1124Lys	p.Glu1124Lys	c.3370G>A	missense_variant				2	1461660	0.0000013683072670798954	0	0	0	60370	0	0	0	44722	0	0	0	53394	0	0	0	5768	0	0	2	1111842	0	0	0	86254	0	0	0	26134	0	0	0
12	31392378	rs778973501	C	G	gnomAD Exomes,gnomAD Genomes	PASS	PASS	ENST00000389082.10	p.Val1119Leu	p.Val1119Leu	c.3355G>C	missense_variant	Uncertain significance	2275628		22	1613662	0.000013633586215700685	1	0	0	62452	0	0	0	59968	0	0	0	63970	0	0	0	6680	0	0	2	1117026	0	0	4	86570	1	0	0	30938	0	0	16
12	31392378	rs778973501	C	T	gnomAD Exomes,gnomAD Genomes	PASS	PASS	ENST00000389082.10	p.Val1119Met	p.Val1119Met	c.3355G>A	missense_variant				92	1613660	0.00005701324938338932	0	0	15	62452	0	0	0	59968	0	0	3	63970	0	0	0	6680	0	0	65	1117024	0	0	4	86570	0	0	1	30938	0	0	0
12	31392626		T	G	gnomAD Exomes	PASS	NA	ENST00000389082.10	p.Lys1109Asn	p.Lys1109Asn	c.3327A>C	missense_variant				1	1404530	712000000	0	0	0	58230	0	0	0	35948	0	0	0	49648	0	0	0	5704	0	0	1	1081260	0	0	0	79520	0	0	0	25274	0	0	0
12	31392637	rs764066014	G	A	gnomAD Exomes	PASS	NA	ENST00000389082.10	p.His1106Tyr	p.His1106Tyr	c.3316C>T	missense_variant				5	1405446	0.000003557589548086515	0	0	0	58280	0	0	0	36026	0	0	0	49708	0	0	0	5704	0	0	0	1081642	0	0	5	79620	0	0	0	25278	0	0	0
12	31392646		T	C	gnomAD Exomes	PASS	NA	ENST00000389082.10	p.Ile1103Val	p.Ile1103Val	c.3307A>G	missense_variant				1	573132	0.0000017447987549116086	0	0	0	30998	0	0	0	35146	0	0	0	49504	0	0	0	4088	0	0	1	320096	0	0	0	63224	0	0	0	20152	0	0	0
12	31392648		T	G	gnomAD Exomes	PASS	NA	ENST00000389082.10	p.Asn1102Thr	p.Asn1102Thr	c.3305A>C	missense_variant				3	1406260	0.0000021333181630708402	0	0	0	58290	0	0	0	36136	0	0	0	49792	0	0	0	5708	0	0	3	1081996	0	0	0	79688	0	0	0	25310	0	0	0
12	31392663		C	T	gnomAD Exomes	PASS	NA	ENST00000389082.10	p.Gly1097Glu	p.Gly1097Glu	c.3290G>A	missense_variant				1	1405880	711000000	0	0	0	58278	0	0	0	36110	0	0	0	49734	0	0	0	5708	0	0	1	1081830	0	0	0	79638	0	0	0	25300	0	0	0
12	31392663		C	A	gnomAD Exomes	PASS	NA	ENST00000389082.10	p.Gly1097Val	p.Gly1097Val	c.3290G>T	missense_variant				1	1405880	711000000	0	0	0	58278	0	0	0	36110	0	0	0	49734	0	0	0	5708	0	0	1	1081830	0	0	0	79638	0	0	0	25300	0	0	0
12	31392667		T	A	gnomAD Exomes	PASS	NA	ENST00000389082.10	p.Ile1096Phe	p.Ile1096Phe	c.3286A>T	missense_variant				1	1405594	711000000	0	0	0	58246	0	0	0	36090	0	0	0	49714	0	0	0	5708	0	0	1	1081668	0	0	0	79650	0	0	0	25294	0	0	0
12	31392667	rs1174289238	T	C	gnomAD Exomes	PASS	NA	ENST00000389082.10	p.Ile1096Val	p.Ile1096Val	c.3286A>G	missense_variant				4	1405594	0.000002845771965446637	0	0	0	58246	0	0	0	36090	0	0	0	49714	0	0	0	5708	0	0	4	1081668	0	0	0	79650	0	0	0	25294	0	0	0
12	31392676		G	C	gnomAD Exomes	PASS	NA	ENST00000389082.10	p.Gln1093Glu	p.Gln1093Glu	c.3277C>G	missense_variant				7	1404726	0.000004983178214114354	0	0	0	58222	0	0	0	35984	0	0	0	49644	0	0	0	5706	0	0	7	1081292	0	0	0	79544	0	0	0	25276	0	0	0
12	31392679		T	A	gnomAD Exomes	PASS	NA	ENST00000389082.10	p.Ile1092Leu	p.Ile1092Leu	c.3274A>T	missense_variant				2	1404420	0.0000014240754190341921	0	0	0	58208	0	0	0	35962	0	0	0	49622	0	0	0	5704	0	0	2	1081112	0	0	0	79544	0	0	0	25272	0	0	0
12	31392681		T	C	gnomAD Exomes	PASS	NA	ENST00000389082.10	p.Gln1091Arg	p.Gln1091Arg	c.3272A>G	missense_variant				1	1403746	712000000	0	0	0	58196	0	0	0	35878	0	0	0	49588	0	0	0	5702	0	0	1	1080802	0	0	0	79456	0	0	0	25252	0	0	0
12	31392681		T	A	gnomAD Exomes	PASS	NA	ENST00000389082.10	p.Gln1091Leu	p.Gln1091Leu	c.3272A>T	missense_variant				1	1403746	712000000	0	0	0	58196	0	0	0	35878	0	0	0	49588	0	0	0	5702	0	0	1	1080802	0	0	0	79456	0	0	0	25252	0	0	0
12	31392682	rs1431974444	G	C	gnomAD Exomes	PASS	NA	ENST00000389082.10	p.Gln1091Glu	p.Gln1091Glu	c.3271C>G	missense_variant				3	1403658	0.0000021372727544743807	0	0	0	58194	0	0	0	35878	0	0	0	49556	0	0	0	5702	0	0	0	1080790	0	0	2	79436	0	0	0	25248	0	0	1
12	31392684	rs377615526	C	A	gnomAD Exomes	PASS	NA	ENST00000389082.10	p.Gly1090Val	p.Gly1090Val	c.3269G>T	missense_variant				3	1403798	0.0000021370596054418087	0	0	0	58202	0	0	0	35912	0	0	0	49594	0	0	0	5704	0	0	3	1080790	0	0	0	79496	0	0	0	25256	0	0	0
12	31392687	rs1202976099	G	A	gnomAD Exomes,gnomAD Genomes	PASS	PASS	ENST00000389082.10	p.Ala1089Val	p.Ala1089Val	c.3266C>T	missense_variant				2	722298	0.000002768940243500605	0	0	1	32970	0	0	1	50096	0	0	0	59864	0	0	0	4996	0	0	0	323900	0	0	0	63278	0	0	0	24926	0	0	0
12	31392687	rs1202976099	G	C	gnomAD Exomes	PASS	NA	ENST00000389082.10	p.Ala1089Gly	p.Ala1089Gly	c.3266C>G	missense_variant				2	570120	0.0000035080333964779347	0	0	0	30882	0	0	0	34828	0	0	0	49248	0	0	0	4084	0	0	0	318696	0	0	0	62962	0	0	0	20092	0	0	2
12	31392690	rs748133836	T	C	gnomAD Exomes,gnomAD Genomes	PASS	PASS	ENST00000389082.10	p.Asn1088Ser	p.Asn1088Ser	c.3263A>G	missense_variant	Uncertain significance	2279867		29	1554594	0.000018654388219689514	0	0	0	60226	0	0	2	50986	0	0	0	60116	0	0	0	6610	0	0	22	1085388	0	0	1	79672	0	0	0	30064	0	0	2
12	31392693		G	T	gnomAD Exomes	PASS	NA	ENST00000389082.10	p.Pro1087His	p.Pro1087His	c.3260C>A	missense_variant				1	1402014	71300000	0	0	0	58112	0	0	0	35690	0	0	0	49446	0	0	0	5696	0	0	1	1080068	0	0	0	79304	0	0	0	25230	0	0	0
12	31392693	rs1407343028	G	A	gnomAD Exomes	PASS	NA	ENST00000389082.10	p.Pro1087Leu	p.Pro1087Leu	c.3260C>T	missense_variant				7	1402014	0.0000049928174754317715	0	0	0	58112	0	0	0	35690	0	0	0	49446	0	0	2	5696	0	0	4	1080068	0	0	1	79304	0	0	0	25230	0	0	0
12	31392694		G	A	gnomAD Exomes	PASS	NA	ENST00000389082.10	p.Pro1087Ser	p.Pro1087Ser	c.3259C>T	missense_variant				1	1401860	713000000	0	0	0	58114	0	0	0	35680	0	0	0	49420	0	0	0	5698	0	0	0	1080014	0	0	0	79264	0	0	0	25224	0	0	1
12	31392694		G	C	gnomAD Exomes	PASS	NA	ENST00000389082.10	p.Pro1087Ala	p.Pro1087Ala	c.3259C>G	missense_variant				1	1401860	713000000	0	0	0	58114	0	0	0	35680	0	0	0	49420	0	0	0	5698	0	0	1	1080014	0	0	0	79264	0	0	0	25224	0	0	0
12	31392695	rs1941212741	T	G	gnomAD Exomes	PASS	NA	ENST00000389082.10	p.Lys1086Asn	p.Lys1086Asn	c.3258A>C	missense_variant				1	568544	0.0000017588788202847977	0	0	0	30806	0	0	0	34654	0	0	0	49154	0	0	0	4076	0	0	0	318064	0	0	0	62782	0	0	0	20070	0	0	1
12	31398176	rs559926838	G	C	gnomAD Genomes	NA	PASS	ENST00000389082.10	p.Asn1085Lys	p.Asn1085Lys	c.3255C>G	missense_variant				2	152024	0.000013155817502499606	0	0	0	2110	0	0	0	15250	0	0	0	10556	0	0	0	912	0	0	0	5146	0	0	0	294	0	0	1	4820	0	0	0
12	31398179	rs1427097948	G	C	gnomAD Exomes,gnomAD Genomes	PASS	PASS	ENST00000389082.10	p.Asn1084Lys	p.Asn1084Lys	c.3252C>G	missense_variant				6	1586882	0.000003780999469399741	0	0	0	61488	0	0	0	55586	0	0	0	62478	0	0	0	6642	0	0	5	1104112	0	0	0	81860	0	0	0	30424	0	0	0
12	31398183	rs1344249956	T	C	gnomAD Exomes	PASS	NA	ENST00000389082.10	p.Lys1083Arg	p.Lys1083Arg	c.3248A>G	missense_variant				2	1440060	0.0000013888310209296835	0	0	0	59628	0	0	0	41162	0	0	0	52254	0	0	0	5738	0	0	2	1101642	0	0	0	82060	0	0	0	25678	0	0	0
12	31398186		C	T	gnomAD Exomes	PASS	NA	ENST00000389082.10	p.Gly1082Glu	p.Gly1082Glu	c.3245G>A	missense_variant				1	608240	0.0000016440878600552414	0	0	0	32382	0	0	0	40064	0	0	0	52130	0	0	0	4120	0	0	0	340862	0	0	0	65610	0	0	0	20568	0	0	1
12	31398189		G	C	gnomAD Exomes	PASS	NA	ENST00000389082.10	p.Thr1081Arg	p.Thr1081Arg	c.3242C>G	missense_variant				1	1445404	692000000	0	0	0	59818	0	0	0	42050	0	0	0	52558	0	0	0	5748	0	0	1	1104300	0	0	0	82908	0	0	0	25770	0	0	0
12	31398192		A	G	gnomAD Exomes	PASS	NA	ENST00000389082.10	p.Leu1080Pro	p.Leu1080Pro	c.3239T>C	missense_variant				2	614682	0.0000032537149290202086	0	0	0	32612	0	0	0	41512	0	0	0	52376	0	0	0	4132	0	0	2	343568	0	0	0	66800	0	0	0	20656	0	0	0
12	31398198		G	A	gnomAD Exomes	PASS	NA	ENST00000389082.10	p.Thr1078Ile	p.Thr1078Ile	c.3233C>T	missense_variant				1	617460	0.0000016195381077316749	0	0	0	32708	0	0	0	42082	0	0	0	52518	0	0	0	4138	0	0	0	344812	0	0	0	67246	0	0	0	20722	0	0	1
12	31398201	rs1397368954	A	G	gnomAD Exomes,gnomAD Genomes	PASS	PASS	ENST00000389082.10	p.Ile1077Thr	p.Ile1077Thr	c.3230T>C	missense_variant				3	1603366	0.0000018710637496367018	0	0	0	62126	0	0	0	58394	0	0	0	63430	0	0	0	6670	0	0	0	1112310	0	0	0	84118	0	0	0	30714	0	0	0
12	31398205	rs777881908	T	G	gnomAD Exomes	PASS	NA	ENST00000389082.10	p.Ser1076Arg	p.Ser1076Arg	c.3226A>C	missense_variant				1	618956	0.0000016156237276963145	0	0	0	32782	0	0	0	42256	0	0	0	52610	0	0	0	4140	0	0	1	345604	0	0	0	67482	0	0	0	20750	0	0	0
12	31398207	rs1222887024	A	C	gnomAD Exomes	PASS	NA	ENST00000389082.10	p.Leu1075Trp	p.Leu1075Trp	c.3224T>G	missense_variant				1	619254	0.000001614846250488491	0	0	0	32788	0	0	0	42306	0	0	0	52638	0	0	0	4136	0	0	1	345778	0	0	0	67500	0	0	0	20760	0	0	0
12	31398210		C	T	gnomAD Exomes	PASS	NA	ENST00000389082.10	p.Arg1074Lys	p.Arg1074Lys	c.3221G>A	missense_variant				1	619660	0.0000016137882064357873	0	0	1	32798	0	0	0	42402	0	0	0	52634	0	0	0	4140	0	0	0	345946	0	0	0	67612	0	0	0	20770	0	0	0
12	31398214		T	C	gnomAD Exomes	PASS	NA	ENST00000389082.10	p.Arg1073Gly	p.Arg1073Gly	c.3217A>G	missense_variant				1	1453162	688000000	0	0	0	60122	0	0	0	43476	0	0	0	52920	0	0	0	5758	0	0	1	1108008	0	0	0	84140	0	0	0	25936	0	0	0
12	31398219	rs989124346	G	A	gnomAD Exomes,gnomAD Genomes	PASS	PASS	ENST00000389082.10	p.Thr1071Met	p.Thr1071Met	c.3212C>T	missense_variant				19	1604970	0.000011838227505810077	0	0	0	62204	0	0	0	58668	0	0	0	63454	0	0	0	6668	0	0	11	1113248	0	0	4	84430	0	0	0	30748	0	0	0
12	31398220		T	C	gnomAD Exomes	PASS	NA	ENST00000389082.10	p.Thr1071Ala	p.Thr1071Ala	c.3211A>G	missense_variant				3	1453520	0.0000020639550883372777	0	0	0	60128	0	0	0	43532	0	0	0	52952	0	0	0	5758	0	0	1	1108218	0	0	2	84152	0	0	0	25938	0	0	0
12	31398222		G	T	gnomAD Exomes	PASS	NA	ENST00000389082.10	p.Thr1070Asn	p.Thr1070Asn	c.3209C>A	missense_variant				1	620320	0.0000016120711890637091	0	0	0	32840	0	0	0	42526	0	0	0	52670	0	0	0	4136	0	0	0	346260	0	0	0	67688	0	0	0	20794	0	0	1
12	31398223		T	G	gnomAD Exomes	PASS	NA	ENST00000389082.10	p.Thr1070Pro	p.Thr1070Pro	c.3208A>C	missense_variant				1	1453512	688000000	0	0	1	60132	0	0	0	43508	0	0	0	52952	0	0	0	5758	0	0	0	1108206	0	0	0	84160	0	0	0	25942	0	0	0
12	31398225		G	A	gnomAD Exomes	PASS	NA	ENST00000389082.10	p.Pro1069Leu	p.Pro1069Leu	c.3206C>T	missense_variant				4	1453056	0.000002752818886539817	0	0	0	60106	0	0	0	43446	0	0	0	52946	0	0	0	5758	0	0	4	1107974	0	0	0	84086	0	0	0	25936	0	0	0
12	31398226		G	C	gnomAD Exomes	PASS	NA	ENST00000389082.10	p.Pro1069Ala	p.Pro1069Ala	c.3205C>G	missense_variant				2	620142	0.0000032250678070506433	0	0	0	32812	0	0	0	42478	0	0	0	52680	0	0	0	4138	0	0	2	346172	0	0	0	67658	0	0	0	20782	0	0	0
12	31398240		G	A	gnomAD Exomes	PASS	NA	ENST00000389082.10	p.Pro1064Leu	p.Pro1064Leu	c.3191C>T	missense_variant				1	1450610	689000000	0	0	0	60036	0	0	0	43068	0	0	0	52822	0	0	0	5758	0	0	1	1106618	0	0	0	83744	0	0	0	25862	0	0	0
12	31398241	rs1490193973	G	A	gnomAD Exomes	PASS	NA	ENST00000389082.10	p.Pro1064Ser	p.Pro1064Ser	c.3190C>T	missense_variant				5	1450600	0.0000034468495794843514	0	0	0	60022	0	0	0	43076	0	0	0	52826	0	0	0	5758	0	0	5	1106626	0	0	0	83730	0	0	0	25852	0	0	0
12	31398246	rs1941591550	G	A	gnomAD Genomes	NA	PASS	ENST00000389082.10	p.Thr1062Ile	p.Thr1062Ile	c.3185C>T	missense_variant				1	151938	0.0000065816319814661244	0	0	0	2090	0	0	0	15246	0	0	0	10566	0	0	0	912	0	0	0	5170	0	0	0	316	0	0	0	4812	0	0	0
12	31398247		T	A	gnomAD Exomes	PASS	NA	ENST00000389082.10	p.Thr1062Ser	p.Thr1062Ser	c.3184A>T	missense_variant				3	1447646	0.0000020723298375431562	0	0	0	59898	0	0	0	42616	0	0	0	52654	0	0	0	5754	0	0	3	1105048	0	0	0	83340	0	0	0	25802	0	0	0
12	31398249	rs779727658	C	T	gnomAD Exomes,gnomAD Genomes	PASS	PASS	ENST00000389082.10	p.Arg1061Gln	p.Arg1061Gln	c.3182G>A	missense_variant				21	1598094	0.000013140653803843829	0	0	0	61932	0	0	3	57680	0	0	0	63172	0	0	0	6660	0	0	13	1109378	0	0	1	83428	0	0	0	30592	0	0	2
12	31398250	rs368956997	G	A	gnomAD Exomes,gnomAD Genomes	PASS	PASS	ENST00000389082.10	p.Arg1061Trp	p.Arg1061Trp	c.3181C>T	missense_variant				174	1597206	0.00010894023688866683	0	0	7	61912	0	0	0	57542	0	0	0	63084	0	0	1	6664	0	0	153	1108866	0	0	0	83304	0	0	0	30588	0	0	4
12	31398255	rs1176898617	T	C	gnomAD Exomes	PASS	NA	ENST00000389082.10	p.Gln1059Arg	p.Gln1059Arg	c.3176A>G	missense_variant				2	607700	0.000003291097581043278	0	0	0	32362	0	0	0	40624	0	0	0	51974	0	0	0	4128	0	0	2	339382	0	0	0	65976	0	0	0	20554	0	0	0
12	31398257		C	A	gnomAD Exomes	PASS	NA	ENST00000389082.10	p.Lys1058Asn	p.Lys1058Asn	c.3174G>T	missense_variant				1	605866	0.0000016505299851782407	0	0	0	32296	0	0	0	40334	0	0	0	51874	0	0	0	4128	0	0	1	338368	0	0	0	65778	0	0	0	20532	0	0	0
12	31398262	rs768735757	C	G	gnomAD Exomes,gnomAD Genomes	PASS	PASS	ENST00000389082.10	p.Val1057Leu	p.Val1057Leu	c.3169G>C	missense_variant	Uncertain significance	2291945		13	1586050	0.000008196462911005327	0	0	0	61504	0	0	2	55798	0	0	3	62464	0	0	0	6650	0	0	8	1102612	0	0	0	82066	0	0	0	30410	0	0	0
12	31398264	rs774479195	A	G	gnomAD Exomes,gnomAD Genomes	PASS	PASS	ENST00000389082.10	p.Leu1056Pro	p.Leu1056Pro	c.3167T>C	missense_variant				19	1584298	0.000011992693293812148	0	0	1	61430	0	0	17	55482	0	0	0	62334	0	0	0	6654	0	0	0	1101704	0	0	1	81898	0	0	0	30382	0	0	0
12	31398273		T	C	gnomAD Exomes	PASS	NA	ENST00000389082.10	p.Asp1053Gly	p.Asp1053Gly	c.3158A>G	missense_variant				1	590254	0.0000016941858928529074	0	0	0	31692	0	0	0	37808	0	0	1	50878	0	0	0	4110	0	0	0	329898	0	0	0	64348	0	0	0	20240	0	0	0
12	31398276		G	A	gnomAD Exomes	PASS	NA	ENST00000389082.10	p.Ser1052Leu	p.Ser1052Leu	c.3155C>T	missense_variant				2	1420622	0.000001407834033261487	0	0	0	58900	0	0	0	38356	0	0	0	50990	0	0	0	5726	0	0	1	1090350	0	0	1	80550	0	0	0	25370	0	0	0
12	31398279	rs372149130	G	A	gnomAD Exomes,gnomAD Genomes	PASS	PASS	ENST00000389082.10	p.Ala1051Val	p.Ala1051Val	c.3152C>T	missense_variant				91	1570174	0.00005795536036133575	0	0	2	60884	0	0	0	53242	0	0	0	61434	0	0	0	6636	0	0	80	1094130	0	0	0	80692	0	0	0	30162	0	0	0
12	31398279	rs372149130	G	C	gnomAD Exomes,gnomAD Genomes	PASS	PASS	ENST00000389082.10	p.Ala1051Gly	p.Ala1051Gly	c.3152C>G	missense_variant	Uncertain significance	2217316		8	1570174	0.000005094976735062483	0	0	1	60884	0	0	2	53242	0	0	0	61434	0	0	1	6636	0	0	3	1094130	0	0	0	80692	0	0	0	30162	0	0	0
12	31398280		C	T	gnomAD Exomes	PASS	NA	ENST00000389082.10	p.Ala1051Thr	p.Ala1051Thr	c.3151G>A	missense_variant				1	1416086	706000000	0	0	0	58704	0	0	0	37690	0	0	0	50704	0	0	0	5726	0	0	1	1087786	0	0	0	80242	0	0	0	25320	0	0	0
12	31398285		G	A	gnomAD Exomes	PASS	NA	ENST00000389082.10	p.Thr1049Ile	p.Thr1049Ile	c.3146C>T	missense_variant				6	1412670	0.000004247276433986706	0	0	1	58590	0	0	0	37194	0	0	0	50514	0	0	0	5724	0	0	5	1085934	0	0	0	79944	0	0	0	25296	0	0	0
12	31398286	rs774928242	T	C	gnomAD Exomes,gnomAD Genomes	PASS	PASS	ENST00000389082.10	p.Thr1049Ala	p.Thr1049Ala	c.3145A>G	missense_variant				155	1562662	0.00009918971601024406	0	0	2	60598	0	0	0	52134	0	0	0	60982	0	0	0	6634	0	0	144	1089990	0	0	0	80118	0	0	0	30096	0	0	0
12	31398300		A	G	gnomAD Exomes	PASS	NA	ENST00000389082.10	p.Ile1044Thr	p.Ile1044Thr	c.3131T>C	missense_variant				1	572150	0.0000017477934108188412	0	0	0	31006	0	0	0	35196	0	0	0	49732	0	0	0	4090	0	0	1	320104	0	0	0	63030	0	0	0	20064	0	0	0
12	31398307		T	C	gnomAD Exomes	PASS	NA	ENST00000389082.10	p.Ile1042Val	p.Ile1042Val	c.3124A>G	missense_variant				3	1403402	0.0000021376626226840206	0	0	1	58206	0	0	0	35994	0	0	0	49874	0	0	0	5698	0	0	2	1080986	0	0	0	79404	0	0	0	25208	0	0	0
12	31398319		T	G	gnomAD Exomes	PASS	NA	ENST00000389082.10	p.Ser1038Arg	p.Ser1038Arg	c.3112A>C	missense_variant				1	568130	0.0000017601605266400296	0	0	0	30824	0	0	0	34750	0	0	0	49390	0	0	0	4078	0	0	0	318010	0	0	0	62806	0	0	0	20034	0	0	0
12	31398321	rs1314177853	C	T	gnomAD Exomes,gnomAD Genomes	PASS	PASS	ENST00000389082.10	p.Gly1037Glu	p.Gly1037Glu	c.3110G>A	missense_variant				2	719820	0.000002778472395876747	0	0	0	32892	0	0	2	49930	0	0	0	59936	0	0	0	4990	0	0	0	323066	0	0	0	63088	0	0	0	24844	0	0	0
12	31398325		C	T	gnomAD Exomes	PASS	NA	ENST00000389082.10	p.Asp1036Asn	p.Asp1036Asn	c.3106G>A	missense_variant				1	833110	0.0000012003216862119048	0	0	0	27298	0	0	0	984	0	0	0	276	0	0	0	1620	0	0	0	761904	0	0	0	16460	0	0	0	5152	0	0	0
12	31398327	rs1357156589	T	C	gnomAD Exomes	PASS	NA	ENST00000389082.10	p.Asp1035Gly	p.Asp1035Gly	c.3104A>G	missense_variant				1	566584	0.0000017649633593606596	0	0	0	30760	0	0	0	34368	0	0	0	49280	0	0	0	4076	0	0	0	317472	0	0	1	62606	0	0	0	19996	0	0	0
12	31398330		A	G	gnomAD Exomes	PASS	NA	ENST00000389082.10	p.Ile1034Thr	p.Ile1034Thr	c.3101T>C	missense_variant				1	833110	0.0000012003216862119048	0	0	0	27298	0	0	0	984	0	0	0	276	0	0	0	1620	0	0	1	761904	0	0	0	16460	0	0	0	5152	0	0	0
12	31398333	rs888726639	C	T	gnomAD Exomes	PASS	NA	ENST00000389082.10	p.Gly1033Asp	p.Gly1033Asp	c.3098G>A	missense_variant				2	565556	0.000003536342996979963	0	0	1	30730	0	0	0	34040	0	0	0	49234	0	0	0	4076	0	0	1	317142	0	0	0	62452	0	0	0	19970	0	0	0
12	31398345		C	A	gnomAD Exomes	PASS	NA	ENST00000389082.10	p.Trp1029Leu	p.Trp1029Leu	c.3086G>T	missense_variant				1	1395214	717000000	0	0	0	57882	0	0	0	33690	0	0	0	49402	0	0	0	5684	0	0	1	1078148	0	0	0	78356	0	0	0	25018	0	0	0
12	31398346	rs1462895198	A	C	gnomAD Exomes	PASS	NA	ENST00000389082.10	p.Trp1029Gly	p.Trp1029Gly	c.3085T>G	missense_variant				1	562340	0.0000017782836006686347	0	0	0	30586	0	0	0	32830	0	0	0	49118	0	0	0	4066	0	0	1	316274	0	0	0	61936	0	0	0	19882	0	0	0
12	31398348	rs151059114	C	T	gnomAD Exomes,gnomAD Genomes	PASS	PASS	ENST00000389082.10	p.Arg1028Gln	p.Arg1028Gln	c.3083G>A	missense_variant				6	1545692	0.000003881756520703995	0	0	0	59904	0	0	0	48206	0	0	0	59966	0	0	0	6592	0	0	3	1082918	0	0	0	78466	0	0	0	29786	0	0	1
12	31398349		G	A	gnomAD Exomes	PASS	NA	ENST00000389082.10	p.Arg1028Trp	p.Arg1028Trp	c.3082C>T	missense_variant				3	1391624	0.0000021557547153541474	0	0	0	57704	0	0	0	32262	0	0	0	49340	0	0	0	5674	0	0	2	1077208	0	0	1	77862	0	0	0	24896	0	0	0
12	31398352		C	T	gnomAD Exomes	PASS	NA	ENST00000389082.10	p.Gly1027Arg	p.Gly1027Arg	c.3079G>A	missense_variant				1	833110	0.0000012003216862119048	0	0	1	27298	0	0	0	984	0	0	0	276	0	0	0	1620	0	0	0	761904	0	0	0	16460	0	0	0	5152	0	0	0
12	31398355	rs1470489553	A	G	gnomAD Genomes	NA	PASS	ENST00000389082.10	p.Cys1026Arg	p.Cys1026Arg	c.3076T>C	missense_variant				1	152120	0.000006573757559821194	0	0	0	2088	0	0	0	15244	0	0	0	10606	0	0	0	912	0	0	1	5200	0	0	0	316	0	0	0	4830	0	0	0
12	31398360	rs1472090989	A	T	gnomAD Exomes	PASS	NA	ENST00000389082.10	p.Phe1024Tyr	p.Phe1024Tyr	c.3071T>A	missense_variant				1	557124	0.000001794932546434905	0	0	0	30334	0	0	0	30802	0	0	0	49026	0	0	1	4046	0	0	0	314926	0	0	0	61212	0	0	0	19726	0	0	0
12	31399657		T	C	gnomAD Exomes	PASS	NA	ENST00000389082.10	p.Tyr1022Cys	p.Tyr1022Cys	c.3065A>G	missense_variant				4	1460152	0.000002739440825338732	0	0	0	60326	0	0	0	44684	0	0	0	53396	0	0	0	5764	0	0	4	1110706	0	0	0	86034	0	0	0	26118	0	0	0
12	31399658		A	G	gnomAD Exomes	PASS	NA	ENST00000389082.10	p.Tyr1022His	p.Tyr1022His	c.3064T>C	missense_variant				1	1460354	685000000	0	0	0	60322	0	0	1	44686	0	0	0	53394	0	0	0	5766	0	0	0	1110878	0	0	0	86066	0	0	0	26120	0	0	0
12	31399660		G	T	gnomAD Exomes	PASS	NA	ENST00000389082.10	p.Thr1021Lys	p.Thr1021Lys	c.3062C>A	missense_variant				1	1460482	685000000	0	0	0	60332	0	0	0	44692	0	0	0	53402	0	0	0	5766	0	0	1	1110964	0	0	0	86078	0	0	0	26112	0	0	0
12	31399661	rs781436606	T	C	gnomAD Exomes	PASS	NA	ENST00000389082.10	p.Thr1021Ala	p.Thr1021Ala	c.3061A>G	missense_variant				5	1460930	0.000003422477462985906	0	0	0	60348	0	0	0	44704	0	0	0	53400	0	0	0	5766	0	0	5	1111352	0	0	0	86108	0	0	0	26114	0	0	0
12	31399661	rs781436606	T	A	gnomAD Exomes,gnomAD Genomes	PASS	PASS	ENST00000389082.10	p.Thr1021Ser	p.Thr1021Ser	c.3061A>T	missense_variant				2	1613126	0.0000012398287548523797	0	0	0	62436	0	0	0	59980	0	0	1	64022	0	0	0	6678	0	0	0	1116556	0	0	0	86424	0	0	0	30942	0	0	0
12	31399663	rs746065127	T	C	gnomAD Exomes	PASS	NA	ENST00000389082.10	p.His1020Arg	p.His1020Arg	c.3059A>G	missense_variant				1	832794	0.0000012007771429669282	0	0	0	27278	0	0	0	982	0	0	0	276	0	0	0	1620	0	0	1	761626	0	0	0	16454	0	0	0	5150	0	0	0
12	31399673	rs1243228485	T	C	gnomAD Exomes,gnomAD Genomes	PASS	PASS	ENST00000389082.10	p.Ile1017Val	p.Ile1017Val	c.3049A>G	missense_variant				35	1613688	0.000021689446782773374	0	0	0	62458	0	0	0	59988	0	0	0	64020	0	0	0	6680	0	0	34	1116958	0	0	0	86522	0	0	0	30960	0	0	0
12	31399674	rs1941696625	T	G	gnomAD Exomes	PASS	NA	ENST00000389082.10	p.Glu1016Asp	p.Glu1016Asp	c.3048A>C	missense_variant				1	628428	0.0000015912721902906937	0	0	0	33064	0	0	0	43726	0	0	0	53134	0	0	0	4148	0	0	0	349880	0	0	0	69744	0	0	0	20978	0	0	1
12	31399678		T	C	gnomAD Exomes	PASS	NA	ENST00000389082.10	p.Asn1015Ser	p.Asn1015Ser	c.3044A>G	missense_variant				4	1461564	0.000002736794283384101	0	0	0	60372	0	0	0	44708	0	0	0	53410	0	0	0	5768	0	0	3	1111790	0	0	1	86212	0	0	0	26132	0	0	0
12	31399681		C	G	gnomAD Exomes	PASS	NA	ENST00000389082.10	p.Arg1014Thr	p.Arg1014Thr	c.3041G>C	missense_variant				2	833088	0.0000024007067680725206	0	0	0	27298	0	0	0	984	0	0	0	276	0	0	0	1620	0	0	2	761884	0	0	0	16460	0	0	0	5152	0	0	0
12	31399688		T	C	gnomAD Exomes	PASS	NA	ENST00000389082.10	p.Met1012Val	p.Met1012Val	c.3034A>G	missense_variant				1	833100	0.0000012003360941063497	0	0	1	27298	0	0	0	984	0	0	0	276	0	0	0	1620	0	0	0	761894	0	0	0	16460	0	0	0	5152	0	0	0
12	31399691	rs1565541724	C	T	gnomAD Exomes	PASS	NA	ENST00000389082.10	p.Val1011Ile	p.Val1011Ile	c.3031G>A	missense_variant				10	1461658	0.000006841545696736172	0	0	1	60378	0	0	0	44714	0	0	0	53416	0	0	0	5768	0	0	9	1111866	0	0	0	86218	0	0	0	26128	0	0	0
12	31399696		T	A	gnomAD Exomes	PASS	NA	ENST00000389082.10	p.Asp1009Val	p.Asp1009Val	c.3026A>T	missense_variant				1	833106	0.0000012003274493281767	0	0	0	27298	0	0	0	984	0	0	0	276	0	0	0	1620	0	0	1	761900	0	0	0	16460	0	0	0	5152	0	0	0
12	31399700	rs1016676585	C	T	gnomAD Exomes	PASS	NA	ENST00000389082.10	p.Val1008Met	p.Val1008Met	c.3022G>A	missense_variant				1	628586	0.0000015908722115987311	0	0	0	33076	0	0	0	43734	0	0	0	53140	0	0	0	4148	0	0	1	350004	0	0	0	69754	0	0	0	20978	0	0	0
12	31399707	rs929400226	T	A	gnomAD Exomes	PASS	NA	ENST00000389082.10	p.Lys1005Asn	p.Lys1005Asn	c.3015A>T	missense_variant				1	628594	0.0000015908519648612617	0	0	0	33084	0	0	0	43730	0	0	0	53142	0	0	0	4148	0	0	1	350004	0	0	0	69756	0	0	0	20974	0	0	0
12	31399708	rs569004114	T	C	gnomAD Exomes,gnomAD Genomes	PASS	PASS	ENST00000389082.10	p.Lys1005Arg	p.Lys1005Arg	c.3014A>G	missense_variant				19	1613980	0.000011772140918722661	0	0	0	62496	0	0	0	60000	0	0	0	64036	0	0	0	6680	0	0	4	1117098	0	0	0	86510	0	0	0	30948	0	0	15
12	31399712	rs538024926	C	T	gnomAD Exomes,gnomAD Genomes	PASS	PASS	ENST00000389082.10	p.Ala1004Thr	p.Ala1004Thr	c.3010G>A	missense_variant				60	1614002	0.00003717467512431831	0	0	11	62496	0	0	0	60002	0	0	0	64040	0	0	0	6680	0	0	14	1117090	0	0	11	86506	0	0	2	30960	0	0	18
12	31399714		A	G	gnomAD Exomes	PASS	NA	ENST00000389082.10	p.Leu1003Ser	p.Leu1003Ser	c.3008T>C	missense_variant				1	628626	0.000001590770983064652	0	0	0	33088	0	0	0	43732	0	0	0	53144	0	0	0	4148	0	0	0	350018	0	0	0	69758	0	0	0	20982	0	0	0
12	31399717		A	C	gnomAD Exomes	PASS	NA	ENST00000389082.10	p.Leu1002Arg	p.Leu1002Arg	c.3005T>G	missense_variant				1	833108	0.0000012003245677631232	0	0	0	27298	0	0	0	984	0	0	0	276	0	0	0	1620	0	0	0	761902	0	0	1	16460	0	0	0	5152	0	0	0
12	31399721		C	T	gnomAD Exomes	PASS	NA	ENST00000389082.10	p.Gly1001Arg	p.Gly1001Arg	c.3001G>A	missense_variant				2	1461642	0.0000013683241176704008	0	0	0	60386	0	0	0	44702	0	0	0	53420	0	0	0	5764	0	0	2	1111894	0	0	0	86182	0	0	0	26130	0	0	0
12	31399729		T	A	gnomAD Exomes	PASS	NA	ENST00000389082.10	p.Asp998Val	p.Asp998Val	c.2993A>T	missense_variant				1	1461688	684000000	0	0	0	60386	0	0	0	44712	0	0	0	53418	0	0	0	5764	0	0	1	1111914	0	0	0	86200	0	0	0	26130	0	0	0
12	31399729		T	C	gnomAD Exomes	PASS	NA	ENST00000389082.10	p.Asp998Gly	p.Asp998Gly	c.2993A>G	missense_variant				1	1461688	684000000	0	0	0	60386	0	0	0	44712	0	0	0	53418	0	0	0	5764	0	0	1	1111914	0	0	0	86200	0	0	0	26130	0	0	0
12	31399730		C	T	gnomAD Exomes	PASS	NA	ENST00000389082.10	p.Asp998Asn	p.Asp998Asn	c.2992G>A	missense_variant				1	628554	0.0000015909532037024663	0	0	0	33088	0	0	0	43726	0	0	0	53142	0	0	0	4146	0	0	1	349984	0	0	0	69738	0	0	0	20978	0	0	0
12	31399735		C	A	gnomAD Exomes	PASS	NA	ENST00000389082.10	p.Gly996Val	p.Gly996Val	c.2987G>T	missense_variant				1	833110	0.0000012003216862119048	0	0	0	27298	0	0	0	984	0	0	0	276	0	0	0	1620	0	0	1	761904	0	0	0	16460	0	0	0	5152	0	0	0
12	31399738		A	G	gnomAD Exomes	PASS	NA	ENST00000389082.10	p.Ile995Thr	p.Ile995Thr	c.2984T>C	missense_variant				1	628514	0.0000015910544554297915	0	0	0	33090	0	0	0	43718	0	0	0	53144	0	0	0	4146	0	0	1	349976	0	0	0	69714	0	0	0	20974	0	0	0
12	31399739	rs890438326	T	C	gnomAD Genomes	NA	PASS	ENST00000389082.10	p.Ile995Val	p.Ile995Val	c.2983A>G	missense_variant				1	152168	0.000006571683928289785	0	0	0	2090	0	0	0	15264	0	0	0	10610	0	0	0	910	0	0	0	5192	0	0	0	316	0	0	0	4832	0	0	0
12	31399740		C	A	gnomAD Exomes	PASS	NA	ENST00000389082.10	p.Gln994His	p.Gln994His	c.2982G>T	missense_variant				1	833098	0.0000012003389757267452	0	0	0	27298	0	0	0	984	0	0	0	276	0	0	0	1620	0	0	1	761892	0	0	0	16460	0	0	0	5152	0	0	0
12	31399740		C	G	gnomAD Exomes	PASS	NA	ENST00000389082.10	p.Gln994His	p.Gln994His	c.2982G>C	missense_variant				2	833098	0.0000024006779514534903	0	0	0	27298	0	0	0	984	0	0	0	276	0	0	0	1620	0	0	2	761892	0	0	0	16460	0	0	0	5152	0	0	0
12	31399744	rs1175285995	A	G	gnomAD Exomes	PASS	NA	ENST00000389082.10	p.Val993Ala	p.Val993Ala	c.2978T>C	missense_variant				2	628484	0.0000031822608053665645	0	0	0	33084	0	0	0	43706	0	0	0	53144	0	0	0	4146	0	0	2	349986	0	0	0	69710	0	0	0	20972	0	0	0
12	31399751		T	A	gnomAD Exomes	PASS	NA	ENST00000389082.10	p.Thr991Ser	p.Thr991Ser	c.2971A>T	missense_variant				1	833102	0.0000012003332124997898	0	0	0	27298	0	0	0	984	0	0	0	276	0	0	0	1620	0	0	1	761896	0	0	0	16460	0	0	0	5152	0	0	0
12	31399766		T	C	gnomAD Exomes	PASS	NA	ENST00000389082.10	p.Asn986Asp	p.Asn986Asp	c.2956A>G	missense_variant				1	628248	0.0000015917281073716113	0	0	0	33082	0	0	0	43690	0	0	1	53136	0	0	0	4146	0	0	0	349862	0	0	0	69640	0	0	0	20952	0	0	0
12	31399771		C	T	gnomAD Exomes	PASS	NA	ENST00000389082.10	p.Cys984Tyr	p.Cys984Tyr	c.2951G>A	missense_variant				2	1460624	0.0000013692777881234322	0	0	0	60326	0	0	0	44648	0	0	0	53410	0	0	0	5766	0	0	2	1111206	0	0	0	86042	0	0	0	26100	0	0	0
12	31399771	rs1402265453	C	A	gnomAD Exomes	PASS	NA	ENST00000389082.10	p.Cys984Phe	p.Cys984Phe	c.2951G>T	missense_variant				3	1460622	0.0000020539194945714907	0	0	0	60326	0	0	0	44648	0	0	0	53410	0	0	0	5766	0	0	3	1111206	0	0	0	86040	0	0	0	26100	0	0	0
12	31402503		A	G	gnomAD Exomes	PASS	NA	ENST00000389082.10	p.Phe982Leu	p.Phe982Leu	c.2944T>C	missense_variant				1	1460994	68400000	0	0	0	60354	0	0	0	44648	0	0	0	53396	0	0	0	5762	0	0	1	1111604	0	0	0	85992	0	0	0	26116	0	0	0
12	31402505	rs1941858522	G	A	gnomAD Exomes,gnomAD Genomes	PASS	PASS	ENST00000389082.10	p.Thr981Ile	p.Thr981Ile	c.2942C>T	missense_variant				2	985200	0.0000020300446609825415	0	0	0	29386	0	0	0	16236	0	0	0	10878	0	0	0	2532	0	0	1	767094	0	0	0	16776	0	0	1	9974	0	0	0
12	31402507		C	A	gnomAD Exomes	PASS	NA	ENST00000389082.10	p.Met980Ile	p.Met980Ile	c.2940G>T	missense_variant				1	1461092	684000000	0	0	0	60354	0	0	0	44660	0	0	0	53388	0	0	0	5766	0	0	0	1111648	0	0	1	86018	0	0	0	26118	0	0	0
12	31402507		C	G	gnomAD Exomes	PASS	NA	ENST00000389082.10	p.Met980Ile	p.Met980Ile	c.2940G>C	missense_variant				6	1461094	0.000004106511969797973	0	0	0	60354	0	0	0	44660	0	0	0	53388	0	0	0	5766	0	0	6	1111648	0	0	0	86020	0	0	0	26118	0	0	0
12	31402511	rs747597075	T	G	gnomAD Exomes,gnomAD Genomes	PASS	PASS	ENST00000389082.10	p.Glu979Ala	p.Glu979Ala	c.2936A>C	missense_variant				108	1613456	0.00006693705933102607	0	0	5	62452	0	0	0	59936	0	0	0	64010	0	0	0	6678	0	0	98	1116912	0	0	0	86420	0	0	0	30958	0	0	0
12	31402512		C	T	gnomAD Exomes	PASS	NA	ENST00000389082.10	p.Glu979Lys	p.Glu979Lys	c.2935G>A	missense_variant				9	1461102	0.000006159734228000509	0	0	0	60346	0	0	0	44670	0	0	0	53384	0	0	0	5764	0	0	8	1111622	0	0	0	86060	0	0	0	26116	0	0	1
12	31402515		G	A	gnomAD Exomes	PASS	NA	ENST00000389082.10	p.Leu978Phe	p.Leu978Phe	c.2932C>T	missense_variant				1	628038	0.0000015922603409347842	0	0	0	33044	0	0	0	43692	0	0	0	53108	0	0	0	4144	0	0	1	349758	0	0	0	69598	0	0	0	20970	0	0	0
12	31402518		G	A	gnomAD Exomes	PASS	NA	ENST00000389082.10	p.Leu977Phe	p.Leu977Phe	c.2929C>T	missense_variant				1	1461254	684000000	0	0	0	60348	0	0	0	44688	0	0	0	53388	0	0	0	5766	0	0	1	1111686	0	0	0	86104	0	0	0	26126	0	0	0
12	31402521		T	A	gnomAD Exomes	PASS	NA	ENST00000389082.10	p.Asn976Tyr	p.Asn976Tyr	c.2926A>T	missense_variant				1	628188	0.0000015918801377931447	0	0	0	33058	0	0	0	43700	0	0	0	53118	0	0	0	4144	0	0	1	349798	0	0	0	69662	0	0	0	20974	0	0	0
12	31402523	rs746901892	T	C	gnomAD Exomes,gnomAD Genomes	PASS	PASS	ENST00000389082.10	p.Lys975Arg	p.Lys975Arg	c.2924A>G	missense_variant				34	1613488	0.00002107236000515653	0	0	3	62444	0	0	20	59964	0	0	0	64006	0	0	0	6678	0	0	8	1116894	0	0	0	86462	0	0	1	30948	0	0	1
12	31402527		G	C	gnomAD Exomes	PASS	NA	ENST00000389082.10	p.Pro974Ala	p.Pro974Ala	c.2920C>G	missense_variant				1	1461200	68400000	0	0	0	60352	0	0	0	44688	0	0	0	53392	0	0	0	5764	0	0	1	1111640	0	0	0	86094	0	0	0	26126	0	0	0
12	31402527		G	A	gnomAD Exomes	PASS	NA	ENST00000389082.10	p.Pro974Ser	p.Pro974Ser	c.2920C>T	missense_variant				1	1461200	68400000	0	0	0	60352	0	0	0	44688	0	0	0	53392	0	0	0	5764	0	0	1	1111640	0	0	0	86094	0	0	0	26126	0	0	0
12	31402534	rs776117446	C	T	gnomAD Exomes	PASS	NA	ENST00000389082.10	p.Met971Ile	p.Met971Ile	c.2913G>A	missense_variant				2	1461440	0.0000013685132472082329	0	0	1	60364	0	0	0	44702	0	0	0	53396	0	0	0	5766	0	0	0	1111754	0	0	0	86174	0	0	0	26130	0	0	1
12	31402534	rs776117446	C	A	gnomAD Exomes	PASS	NA	ENST00000389082.10	p.Met971Ile	p.Met971Ile	c.2913G>T	missense_variant				1	1461440	684000000	0	0	0	60364	0	0	0	44702	0	0	0	53396	0	0	0	5766	0	0	1	1111754	0	0	0	86174	0	0	0	26130	0	0	0
12	31402535	rs2137419290	A	G	gnomAD Exomes	PASS	NA	ENST00000389082.10	p.Met971Thr	p.Met971Thr	c.2912T>C	missense_variant				2	1461498	0.000001368458937336897	0	0	0	60366	0	0	0	44710	0	0	0	53398	0	0	0	5766	0	0	1	1111768	0	0	1	86202	0	0	0	26132	0	0	0
12	31402536	rs377602151	T	C	gnomAD Exomes,gnomAD Genomes	PASS	PASS	ENST00000389082.10	p.Met971Val	p.Met971Val	c.2911A>G	missense_variant				29	1613646	0.000017971723661819258	0	0	1	62448	0	0	0	59976	0	0	0	64014	0	0	0	6676	0	0	25	1116954	0	0	0	86508	0	0	0	30954	0	0	0
12	31402536	rs377602151	T	A	gnomAD Genomes	NA	PASS	ENST00000389082.10	p.Met971Leu	p.Met971Leu	c.2911A>T	missense_variant				1	152164	0.000006571856680949502	0	0	0	2086	0	0	1	15268	0	0	0	10616	0	0	0	910	0	0	0	5186	0	0	0	316	0	0	0	4822	0	0	0
12	31402539	rs142356613	C	T	gnomAD Exomes,gnomAD Genomes	PASS	PASS	ENST00000389082.10	p.Val970Ile	p.Val970Ile	c.2908G>A	missense_variant				500	1613802	0.00030982735180647933	4	0	19	62480	0	0	16	60000	0	0	0	63996	0	0	4	6678	0	0	13	1116970	0	0	0	86502	0	0	0	30960	0	0	0
12	31402547		T	C	gnomAD Exomes	PASS	NA	ENST00000389082.10	p.Asp967Gly	p.Asp967Gly	c.2900A>G	missense_variant				1	628432	0.0000015912620617664283	0	0	0	33072	0	0	0	43726	0	0	0	53124	0	0	0	4146	0	0	1	349894	0	0	0	69754	0	0	0	20980	0	0	0
12	31402547	rs775839536	T	A	gnomAD Exomes	PASS	NA	ENST00000389082.10	p.Asp967Val	p.Asp967Val	c.2900A>T	missense_variant				1	628432	0.0000015912620617664283	0	0	0	33072	0	0	0	43726	0	0	0	53124	0	0	0	4146	0	0	0	349894	0	0	1	69754	0	0	0	20980	0	0	0
12	31402553		A	C	gnomAD Exomes	PASS	NA	ENST00000389082.10	p.Leu965Arg	p.Leu965Arg	c.2894T>G	missense_variant				1	628474	0.000001591155720045698	0	0	0	33070	0	0	0	43736	0	0	0	53126	0	0	0	4146	0	0	1	349906	0	0	0	69768	0	0	0	20980	0	0	0
12	31402556	rs1437594947	T	A	gnomAD Exomes	PASS	NA	ENST00000389082.10	p.Glu964Val	p.Glu964Val	c.2891A>T	missense_variant				1	628464	0.0000015911810382138038	0	0	0	33072	0	0	0	43738	0	0	0	53126	0	0	0	4146	0	0	1	349892	0	0	0	69770	0	0	0	20980	0	0	0
12	31402565	rs908143033	A	G	gnomAD Exomes	PASS	NA	ENST00000389082.10	p.Val961Ala	p.Val961Ala	c.2882T>C	missense_variant				1	628510	0.0000015910645813113554	0	0	0	33074	0	0	0	43740	0	0	0	53126	0	0	0	4144	0	0	1	349924	0	0	0	69782	0	0	0	20978	0	0	0
12	31402566	rs1385809305	C	A	gnomAD Exomes	PASS	NA	ENST00000389082.10	p.Val961Leu	p.Val961Leu	c.2881G>T	missense_variant				1	628498	0.0000015910949597293866	0	0	0	33074	0	0	0	43740	0	0	0	53126	0	0	0	4144	0	0	1	349912	0	0	0	69780	0	0	0	20978	0	0	0
12	31402572		T	G	gnomAD Exomes	PASS	NA	ENST00000389082.10	p.Ile959Leu	p.Ile959Leu	c.2875A>C	missense_variant				1	833110	0.0000012003216862119048	0	0	1	27298	0	0	0	984	0	0	0	276	0	0	0	1620	0	0	0	761904	0	0	0	16460	0	0	0	5152	0	0	0
12	31402575		A	T	gnomAD Exomes	PASS	NA	ENST00000389082.10	p.Trp958Arg	p.Trp958Arg	c.2872T>A	missense_variant				1	833104	0.0000012003303309070656	0	0	0	27298	0	0	0	984	0	0	0	276	0	0	0	1620	0	0	1	761898	0	0	0	16460	0	0	0	5152	0	0	0
12	31402581		T	C	gnomAD Exomes	PASS	NA	ENST00000389082.10	p.Asn956Asp	p.Asn956Asp	c.2866A>G	missense_variant				1	833110	0.0000012003216862119048	0	0	0	27298	0	0	0	984	0	0	0	276	0	0	0	1620	0	0	0	761904	0	0	0	16460	0	0	0	5152	0	0	1
12	31402583	rs774962523	G	A	gnomAD Exomes	PASS	NA	ENST00000389082.10	p.Ser955Leu	p.Ser955Leu	c.2864C>T	missense_variant				2	1461592	0.0000013683709270439356	0	0	0	60370	0	0	0	44722	0	0	0	53400	0	0	0	5766	0	0	0	1111816	0	0	2	86224	0	0	0	26132	0	0	0
12	31402587	rs1329802421	T	C	gnomAD Exomes	PASS	NA	ENST00000389082.10	p.Thr954Ala	p.Thr954Ala	c.2860A>G	missense_variant				1	628394	0.0000015913582879530996	0	0	0	33064	0	0	0	43730	0	0	0	53122	0	0	0	4146	0	0	1	349868	0	0	0	69738	0	0	0	20980	0	0	0
12	31402591	rs1941861857	T	C	gnomAD Exomes	PASS	NA	ENST00000389082.10	p.Ile952Met	p.Ile952Met	c.2856A>G	missense_variant				8	1461516	0.000005473768333702813	0	0	1	60364	0	0	1	44714	0	0	0	53402	0	0	0	5766	0	0	5	1111770	0	0	0	86206	0	0	0	26132	0	0	0
12	31402593		T	C	gnomAD Exomes	PASS	NA	ENST00000389082.10	p.Ile952Val	p.Ile952Val	c.2854A>G	missense_variant				1	833108	0.0000012003245677631232	0	0	0	27298	0	0	0	984	0	0	0	276	0	0	0	1620	0	0	1	761902	0	0	0	16460	0	0	0	5152	0	0	0
12	31402595		G	A	gnomAD Exomes	PASS	NA	ENST00000389082.10	p.Ala951Val	p.Ala951Val	c.2852C>T	missense_variant				1	628334	0.000001591510247734485	0	0	0	33062	0	0	0	43722	0	0	0	53124	0	0	0	4146	0	0	0	349822	0	0	1	69734	0	0	0	20978	0	0	0
12	31402596	rs966045491	C	T	gnomAD Exomes	PASS	NA	ENST00000389082.10	p.Ala951Thr	p.Ala951Thr	c.2851G>A	missense_variant				20	1461452	0.000013685020103294531	0	0	0	60366	0	0	0	44704	0	0	0	53400	0	0	0	5766	0	0	20	1111740	0	0	0	86190	0	0	0	26128	0	0	0
12	31402598	rs1238462805	T	C	gnomAD Exomes	PASS	NA	ENST00000389082.10	p.Asn950Ser	p.Asn950Ser	c.2849A>G	missense_variant				9	1461466	0.000006158200053918463	0	0	1	60366	0	0	0	44708	0	0	0	53402	0	0	0	5766	0	0	8	1111740	0	0	0	86192	0	0	0	26130	0	0	0
12	31402599		T	C	gnomAD Exomes	PASS	NA	ENST00000389082.10	p.Asn950Asp	p.Asn950Asp	c.2848A>G	missense_variant				1	833108	0.0000012003245677631232	0	0	0	27298	0	0	0	984	0	0	0	276	0	0	0	1620	0	0	1	761902	0	0	0	16460	0	0	0	5152	0	0	0
12	31402602		T	C	gnomAD Exomes	PASS	NA	ENST00000389082.10	p.Ser949Gly	p.Ser949Gly	c.2845A>G	missense_variant				1	833110	0.0000012003216862119048	0	0	0	27298	0	0	0	984	0	0	0	276	0	0	0	1620	0	0	1	761904	0	0	0	16460	0	0	0	5152	0	0	0
12	31402605		G	C	gnomAD Exomes	PASS	NA	ENST00000389082.10	p.Leu948Val	p.Leu948Val	c.2842C>G	missense_variant				1	833110	0.0000012003216862119048	0	0	0	27298	0	0	0	984	0	0	0	276	0	0	0	1620	0	0	1	761904	0	0	0	16460	0	0	0	5152	0	0	0
12	31402614	rs762222400	T	C	gnomAD Exomes,gnomAD Genomes	PASS	PASS	ENST00000389082.10	p.Ile945Val	p.Ile945Val	c.2833A>G	missense_variant				17	1613546	0.000010535801272476892	0	0	1	62450	0	0	1	59976	0	0	0	64020	0	0	0	6678	0	0	13	1116908	0	0	1	86444	0	0	0	30954	0	0	0
12	31402620	rs767691910	T	A	gnomAD Exomes	PASS	NA	ENST00000389082.10	p.Ile943Phe	p.Ile943Phe	c.2827A>T	missense_variant				4	1461372	0.0000027371538526809053	0	0	0	60364	0	0	0	44690	0	0	0	53398	0	0	0	5766	0	0	4	1111724	0	0	0	86142	0	0	0	26128	0	0	0
12	31402622	rs1174275084	A	G	gnomAD Exomes,gnomAD Genomes	PASS	PASS	ENST00000389082.10	p.Ile942Thr	p.Ile942Thr	c.2825T>C	missense_variant				4	1612864	0.0000024800603150668626	0	0	0	62422	0	0	0	59820	0	0	0	64014	0	0	0	6678	0	0	3	1116688	0	0	0	86194	0	0	0	30936	0	0	0
12	31402625	rs750469095	A	G	gnomAD Exomes	PASS	NA	ENST00000389082.10	p.Val941Ala	p.Val941Ala	c.2822T>C	missense_variant				3	1457002	0.00000205902256826003	0	0	0	60224	0	0	1	43784	0	0	0	53336	0	0	0	5760	0	0	0	1110248	0	0	2	84634	0	0	0	25996	0	0	0
12	31402626	rs1456240975	C	G	gnomAD Exomes	PASS	NA	ENST00000389082.10	p.Val941Leu	p.Val941Leu	c.2821G>C	missense_variant				1	623864	0.0000016029134554967109	0	0	0	32922	0	0	0	42796	0	0	0	53062	0	0	0	4140	0	0	0	348332	0	0	0	68160	0	0	0	20848	0	0	1
12	31402626	rs1456240975	C	T	gnomAD Genomes	NA	PASS	ENST00000389082.10	p.Val941Met	p.Val941Met	c.2821G>A	missense_variant				1	152178	0.000006571252086372537	0	0	1	2092	0	0	0	15280	0	0	0	10606	0	0	0	912	0	0	0	5196	0	0	0	316	0	0	0	4834	0	0	0
12	31402631	rs755715227	C	T	gnomAD Exomes	PASS	NA	ENST00000389082.10	p.Arg939Lys	p.Arg939Lys	c.2816G>A	missense_variant				2	1454344	0.0000013751904638792473	0	0	0	60156	0	0	0	43200	0	0	0	53294	0	0	0	5750	0	0	2	1109184	0	0	0	83946	0	0	0	25914	0	0	0
12	31402634		T	C	gnomAD Exomes	PASS	NA	ENST00000389082.10	p.Tyr938Cys	p.Tyr938Cys	c.2813A>G	missense_variant				1	612800	0.0000016318537859007833	0	0	0	32552	0	0	0	40554	0	0	0	52862	0	0	0	4106	0	0	0	343752	0	0	1	65370	0	0	0	20486	0	0	0
12	31402637	rs777404042	G	A	gnomAD Exomes	PASS	NA	ENST00000389082.10	p.Pro937Leu	p.Pro937Leu	c.2810C>T	missense_variant				10	1437188	0.000006958031934583367	0	0	0	59454	0	0	1	40148	0	0	0	53024	0	0	0	5688	0	0	7	1101482	0	0	2	80126	0	0	0	25358	0	0	0
12	31402640	rs1941863846	A	C	gnomAD Genomes	NA	PASS	ENST00000389082.10	p.Ile936Ser	p.Ile936Ser	c.2807T>G	missense_variant				1	152260	0.000006567713122290818	0	0	0	2094	0	0	0	15270	0	0	0	10632	0	0	0	912	0	0	0	5204	0	0	0	316	0	0	0	4836	0	0	0
12	31402641	rs1366729879	T	C	gnomAD Exomes	PASS	NA	ENST00000389082.10	p.Ile936Val	p.Ile936Val	c.2806A>G	missense_variant				1	1438564	695000000	0	0	0	59530	0	0	0	40084	0	0	0	53052	0	0	0	5696	0	0	1	1102220	0	0	0	80512	0	0	0	25410	0	0	0
12	31402642		C	G	gnomAD Exomes	PASS	NA	ENST00000389082.10	p.Met935Ile	p.Met935Ile	c.2805G>C	missense_variant				1	604142	0.0000016552399932466208	0	0	0	32174	0	0	0	39130	0	0	0	52738	0	0	0	4078	0	0	0	339456	0	0	1	63768	0	0	0	20238	0	0	0
12	31402643	rs1941864121	A	C	gnomAD Exomes,gnomAD Genomes	PASS	PASS	ENST00000389082.10	p.Met935Arg	p.Met935Arg	c.2804T>G	missense_variant				2	757090	0.0000026416938540992485	0	0	0	34300	0	0	0	54410	0	0	0	63400	0	0	0	4998	0	0	0	344992	0	0	1	64304	0	0	1	25096	0	0	0
12	31409266	rs779337210	T	C	gnomAD Exomes	PASS	NA	ENST00000389082.10	p.Ile934Val	p.Ile934Val	c.2800A>G	missense_variant				3	585588	0.000005123055800323777	0	0	0	31644	0	0	0	36114	0	0	0	50848	0	0	0	4078	0	0	3	328592	0	0	0	62912	0	0	0	20120	0	0	0
12	31409269		T	C	gnomAD Exomes	PASS	NA	ENST00000389082.10	p.Thr933Ala	p.Thr933Ala	c.2797A>G	missense_variant				4	1421674	0.000002813584548919091	0	0	1	59040	0	0	0	38046	0	0	0	51180	0	0	0	5714	0	0	3	1091266	0	0	0	80114	0	0	0	25390	0	0	0
12	31409280		C	A	gnomAD Exomes	PASS	NA	ENST00000389082.10	p.Ser929Ile	p.Ser929Ile	c.2786G>T	missense_variant				1	589054	0.0000016976372285053663	0	0	0	31790	0	0	0	37326	0	0	0	50890	0	0	0	4100	0	0	0	329148	0	0	1	63982	0	0	0	20280	0	0	0
12	31409284	rs1476883114	T	A	gnomAD Exomes	PASS	NA	ENST00000389082.10	p.Thr928Ser	p.Thr928Ser	c.2782A>T	missense_variant				2	588356	0.0000033993024631345647	0	0	1	31748	0	0	0	37248	0	0	1	50848	0	0	0	4098	0	0	0	328736	0	0	0	63962	0	0	0	20272	0	0	0
12	31409289	rs1942312173	C	G	gnomAD Exomes	PASS	NA	ENST00000389082.10	p.Cys926Ser	p.Cys926Ser	c.2777G>C	missense_variant				1	1420284	704000000	0	0	0	59008	0	0	0	38050	0	0	0	51032	0	0	0	5726	0	0	1	1089906	0	0	0	80360	0	0	0	25416	0	0	0
12	31409295		T	G	gnomAD Exomes	PASS	NA	ENST00000389082.10	p.Tyr924Ser	p.Tyr924Ser	c.2771A>C	missense_variant				1	1419906	704000000	0	0	0	58986	0	0	0	38044	0	0	0	51002	0	0	0	5724	0	0	1	1089672	0	0	0	80374	0	0	0	25410	0	0	0
12	31409299		C	T	gnomAD Exomes	PASS	NA	ENST00000389082.10	p.Asp923Asn	p.Asp923Asn	c.2767G>A	missense_variant				1	1419298	705000000	0	0	0	58978	0	0	0	37970	0	0	0	50942	0	0	0	5720	0	0	1	1089274	0	0	0	80378	0	0	0	25400	0	0	0
12	31409302	rs1201808461	C	T	gnomAD Exomes	PASS	NA	ENST00000389082.10	p.Val922Met	p.Val922Met	c.2764G>A	missense_variant				5	1418846	0.0000035239906233657493	0	0	0	58940	0	0	5	37892	0	0	0	50924	0	0	0	5724	0	0	0	1089014	0	0	0	80332	0	0	0	25388	0	0	0
12	31409307		T	C	gnomAD Exomes	PASS	NA	ENST00000389082.10	p.Asn920Ser	p.Asn920Ser	c.2759A>G	missense_variant				3	1418452	0.000002114981684258614	0	0	0	58948	0	0	0	37820	0	0	0	50872	0	0	0	5722	0	0	3	1088788	0	0	0	80324	0	0	0	25390	0	0	0
12	31409308		T	C	gnomAD Exomes	PASS	NA	ENST00000389082.10	p.Asn920Asp	p.Asn920Asp	c.2758A>G	missense_variant				1	1418458	705000000	0	0	1	58940	0	0	0	37830	0	0	0	50866	0	0	0	5724	0	0	0	1088788	0	0	0	80328	0	0	0	25394	0	0	0
12	31409311		G	A	gnomAD Exomes	PASS	NA	ENST00000389082.10	p.Leu919Phe	p.Leu919Phe	c.2755C>T	missense_variant				1	584134	0.000001711935959899612	0	0	0	31598	0	0	0	36728	0	0	0	50492	0	0	0	4102	0	0	1	326234	0	0	0	63772	0	0	0	20214	0	0	0
12	31409320		G	A	gnomAD Exomes	PASS	NA	ENST00000389082.10	p.Leu916Phe	p.Leu916Phe	c.2746C>T	missense_variant				1	1416268	706000000	0	0	0	58882	0	0	0	37544	0	0	0	50684	0	0	0	5726	0	0	1	1087676	0	0	0	80146	0	0	0	25380	0	0	0
12	31409325		T	C	gnomAD Exomes	PASS	NA	ENST00000389082.10	p.Tyr914Cys	p.Tyr914Cys	c.2741A>G	missense_variant				1	582084	0.0000017179651046927935	0	0	0	31566	0	0	0	36434	0	0	0	50314	0	0	0	4108	0	0	0	325132	0	0	1	63610	0	0	0	20218	0	0	0
12	31409329	rs773902703	G	T	gnomAD Exomes	PASS	NA	ENST00000389082.10	p.Leu913Ile	p.Leu913Ile	c.2737C>A	missense_variant				2	1412618	0.000001415810926945572	0	0	0	58710	0	0	0	37204	0	0	0	50408	0	0	0	5708	0	0	2	1085622	0	0	0	79882	0	0	0	25282	0	0	0
12	31409329	rs773902703	G	C	gnomAD Exomes,gnomAD Genomes	PASS	PASS	ENST00000389082.10	p.Leu913Val	p.Leu913Val	c.2737C>G	missense_variant				4	1563194	0.000002558863455207735	0	0	0	60792	0	0	1	52172	0	0	0	60566	0	0	0	6620	0	0	0	1090744	0	0	0	80196	0	0	0	30048	0	0	0
12	31409331	rs749147860	A	G	gnomAD Exomes	PASS	NA	ENST00000389082.10	p.Phe912Ser	p.Phe912Ser	c.2735T>C	missense_variant				3	1414332	0.0000021211427019964196	0	0	0	58808	0	0	0	37308	0	0	0	50542	0	0	0	5722	0	0	3	1086614	0	0	0	79990	0	0	0	25346	0	0	0
12	31409334		T	G	gnomAD Exomes	PASS	NA	ENST00000389082.10	p.Gln911Pro	p.Gln911Pro	c.2732A>C	missense_variant				2	1413806	0.0000014146212422354976	0	0	0	58782	0	0	0	37218	0	0	0	50476	0	0	0	5722	0	0	2	1086324	0	0	0	79964	0	0	0	25336	0	0	0
12	31409335		G	T	gnomAD Exomes	PASS	NA	ENST00000389082.10	p.Gln911Lys	p.Gln911Lys	c.2731C>A	missense_variant				1	580252	0.000001723389148163212	0	0	0	31478	0	0	0	36152	0	0	0	50212	0	0	0	4098	0	0	1	324192	0	0	0	63448	0	0	0	20170	0	0	0
12	31409338		C	G	gnomAD Exomes	PASS	NA	ENST00000389082.10	p.Glu910Gln	p.Glu910Gln	c.2728G>C	missense_variant				1	579634	0.0000017252266085150284	0	0	0	31454	0	0	0	36064	0	0	0	50148	0	0	0	4104	0	0	0	323902	0	0	0	63452	0	0	0	20162	0	0	1
12	31409340	rs1239250070	C	T	gnomAD Exomes,gnomAD Genomes	PASS	PASS	ENST00000389082.10	p.Arg909Lys	p.Arg909Lys	c.2726G>A	missense_variant				2	1562852	0.000001279711706546749	0	0	0	60758	0	0	0	52016	0	0	0	60694	0	0	0	6630	0	0	2	1090390	0	0	0	80182	0	0	0	30086	0	0	0
12	31409342		T	G	gnomAD Exomes	PASS	NA	ENST00000389082.10	p.Glu908Asp	p.Glu908Asp	c.2724A>C	missense_variant				1	579724	0.0000017249587734853137	0	0	0	31448	0	0	0	36050	0	0	0	50148	0	0	0	4106	0	0	1	323942	0	0	0	63466	0	0	0	20186	0	0	0
12	31409350	rs1057044419	C	T	gnomAD Exomes,gnomAD Genomes	PASS	PASS	ENST00000389082.10	p.Glu906Lys	p.Glu906Lys	c.2716G>A	missense_variant				7	1560680	0.0000044852243893687364	0	0	0	60678	0	0	0	51862	0	0	1	60074	0	0	0	6634	0	0	0	1089822	0	0	1	80196	0	0	0	30050	0	0	0
12	31409351		G	C	gnomAD Exomes	PASS	NA	ENST00000389082.10	p.Cys905Trp	p.Cys905Trp	c.2715C>G	missense_variant				1	1409028	710000000	0	0	0	58516	0	0	0	36844	0	0	1	50010	0	0	0	5710	0	0	0	1083552	0	0	0	79844	0	0	0	25210	0	0	0
12	31409352		C	T	gnomAD Exomes	PASS	NA	ENST00000389082.10	p.Cys905Tyr	p.Cys905Tyr	c.2714G>A	missense_variant				1	573294	0.000001744305713996658	0	0	0	31022	0	0	0	35716	0	0	0	49526	0	0	0	4082	0	0	1	320090	0	0	0	63308	0	0	0	19946	0	0	0
12	31409355	rs1276257487	C	T	gnomAD Exomes,gnomAD Genomes	PASS	PASS	ENST00000389082.10	p.Arg904His	p.Arg904His	c.2711G>A	missense_variant				12	1551084	0.00000773652490774194	0	0	0	60366	0	0	0	50680	0	0	0	58336	0	0	0	6602	0	0	7	1086898	0	0	1	80010	0	0	0	29788	0	0	1
12	31409355		C	A	gnomAD Exomes	PASS	NA	ENST00000389082.10	p.Arg904Leu	p.Arg904Leu	c.2711G>T	missense_variant				1	1406344	711000000	0	0	0	58396	0	0	0	36698	0	0	0	49796	0	0	0	5698	0	0	1	1081922	0	0	0	79722	0	0	0	25114	0	0	0
12	31409356	rs1200226104	G	A	gnomAD Exomes,gnomAD Genomes	PASS	PASS	ENST00000389082.10	p.Arg904Cys	p.Arg904Cys	c.2710C>T	missense_variant	Uncertain significance	2340412		23	1542728	0.000014908655317074688	0	0	0	59580	0	0	0	51046	0	0	0	57936	0	0	0	6562	0	0	18	1079342	0	0	1	79964	0	0	0	29268	0	0	2
12	31409359		G	C	gnomAD Exomes	PASS	NA	ENST00000389082.10	p.Leu903Val	p.Leu903Val	c.2707C>G	missense_variant				2	1343408	0.0000014887509974631683	0	0	0	54228	0	0	0	34362	0	0	0	44070	0	0	0	5360	0	0	1	1041336	0	0	0	78820	0	0	0	22870	0	0	0
12	31409370	rs771205202	C	T	gnomAD Exomes	PASS	NA	ENST00000389082.10	p.Arg899Gln	p.Arg899Gln	c.2696G>A	missense_variant				4	1397482	0.000002862290891761039	0	0	0	57806	0	0	1	35928	0	0	0	49210	0	0	0	5668	0	0	1	1076738	0	0	0	79384	0	0	2	24768	0	0	0
12	31409373		T	C	gnomAD Exomes	PASS	NA	ENST00000389082.10	p.Lys898Arg	p.Lys898Arg	c.2693A>G	missense_variant				1	566710	0.0000017645709445748267	0	0	0	30696	0	0	0	34688	0	0	0	49100	0	0	0	4064	0	0	0	317026	0	0	0	62626	0	0	1	19764	0	0	0
12	31409376	rs776565080	T	C	gnomAD Exomes,gnomAD Genomes	PASS	PASS	ENST00000389082.10	p.Tyr897Cys	p.Tyr897Cys	c.2690A>G	missense_variant				2	628926	0.0000031800243589865898	0	0	0	27604	0	0	2	44940	0	0	0	50826	0	0	0	4392	0	0	0	273390	0	0	0	61934	0	0	0	21130	0	0	0
12	31409380		G	A	gnomAD Exomes	PASS	NA	ENST00000389082.10	p.Leu896Phe	p.Leu896Phe	c.2686C>T	missense_variant				4	1324936	0.000003019013748588611	0	0	0	53090	0	0	0	33128	0	0	0	43328	0	0	0	5246	0	0	4	1030220	0	0	0	77998	0	0	0	22114	0	0	0
12	31409381	rs1366433463	C	G	gnomAD Exomes,gnomAD Genomes	PASS	PASS	ENST00000389082.10	p.Lys895Asn	p.Lys895Asn	c.2685G>C	missense_variant				7	1527104	0.000004583839738485395	0	0	0	58764	0	0	0	49192	0	0	0	56858	0	0	0	6454	0	0	5	1071926	0	0	0	78734	0	0	1	28880	0	0	0
12	31409382		T	G	gnomAD Exomes	PASS	NA	ENST00000389082.10	p.Lys895Thr	p.Lys895Thr	c.2684A>C	missense_variant				1	1390608	719000000	0	0	0	57416	0	0	0	35100	0	0	0	48514	0	0	0	5620	0	0	1	1073738	0	0	0	78564	0	0	0	24608	0	0	0
12	31409382		T	C	gnomAD Exomes	PASS	NA	ENST00000389082.10	p.Lys895Arg	p.Lys895Arg	c.2684A>G	missense_variant				1	1390608	719000000	0	0	0	57416	0	0	0	35100	0	0	0	48514	0	0	0	5620	0	0	1	1073738	0	0	0	78564	0	0	0	24608	0	0	0
12	31413436	rs1239184355	T	G	gnomAD Exomes	PASS	NA	ENST00000389082.10	p.Lys894Thr	p.Lys894Thr	c.2681A>C	missense_variant				1	1459118	685000000	0	0	0	60284	0	0	0	44280	0	0	0	53370	0	0	0	5744	0	0	1	1110382	0	0	0	85968	0	0	0	26054	0	0	0
12	31413436	rs1239184355	T	C	gnomAD Exomes	PASS	NA	ENST00000389082.10	p.Lys894Arg	p.Lys894Arg	c.2681A>G	missense_variant				1	1459118	685000000	0	0	0	60284	0	0	0	44280	0	0	0	53370	0	0	0	5744	0	0	0	1110382	0	0	0	85968	0	0	0	26054	0	0	1
12	31413439		G	A	gnomAD Exomes	PASS	NA	ENST00000389082.10	p.Thr893Ile	p.Thr893Ile	c.2678C>T	missense_variant				2	833106	0.0000024006548986563534	0	0	0	27298	0	0	0	984	0	0	0	276	0	0	0	1620	0	0	2	761900	0	0	0	16460	0	0	0	5152	0	0	0
12	31413440	rs200931234	T	G	gnomAD Exomes,gnomAD Genomes	PASS	PASS	ENST00000389082.10	p.Thr893Pro	p.Thr893Pro	c.2677A>C	missense_variant				328	1611674	0.0002035151029302452	0	0	30	62394	0	0	0	59608	0	0	0	64002	0	0	0	6668	0	0	280	1115794	0	0	0	86318	0	0	0	30892	0	0	0
12	31413443		G	C	gnomAD Exomes	PASS	NA	ENST00000389082.10	p.Leu892Val	p.Leu892Val	c.2674C>G	missense_variant				1	627482	0.0000015936712128794132	0	0	0	33030	0	0	0	43506	0	0	0	53116	0	0	0	4142	0	0	1	349396	0	0	0	69654	0	0	0	20950	0	0	0
12	31413450		G	C	gnomAD Exomes	PASS	NA	ENST00000389082.10	p.Asn889Lys	p.Asn889Lys	c.2667C>G	missense_variant				1	833108	0.0000012003245677631232	0	0	0	27298	0	0	0	984	0	0	0	276	0	0	0	1620	0	0	1	761902	0	0	0	16460	0	0	0	5152	0	0	0
12	31413452		T	A	gnomAD Exomes	PASS	NA	ENST00000389082.10	p.Asn889Tyr	p.Asn889Tyr	c.2665A>T	missense_variant				1	1461064	684000000	0	0	1	60344	0	0	0	44614	0	0	0	53392	0	0	0	5768	0	0	0	1111508	0	0	0	86174	0	0	0	26124	0	0	0
12	31413452	rs1264915654	T	C	gnomAD Exomes,gnomAD Genomes	PASS	PASS	ENST00000389082.10	p.Asn889Asp	p.Asn889Asp	c.2665A>G	missense_variant				11	1613280	0.0000068184072200733905	0	0	0	62436	0	0	0	59892	0	0	0	64014	0	0	0	6680	0	0	9	1116710	0	0	0	86490	0	0	0	30960	0	0	0
12	31413452		T	G	gnomAD Exomes	PASS	NA	ENST00000389082.10	p.Asn889His	p.Asn889His	c.2665A>C	missense_variant				1	1461064	684000000	0	0	0	60344	0	0	0	44614	0	0	0	53392	0	0	0	5768	0	0	1	1111508	0	0	0	86174	0	0	0	26124	0	0	0
12	31413454	rs1234837307	G	C	gnomAD Exomes,gnomAD Genomes	PASS	PASS	ENST00000389082.10	p.Ser888Cys	p.Ser888Cys	c.2663C>G	missense_variant				3	780274	0.000003844803235786403	0	0	0	35144	0	0	0	58938	0	0	0	63738	0	0	0	5060	0	0	1	354868	0	0	0	70026	0	0	0	25804	0	0	0
12	31413455	rs771511708	A	G	gnomAD Exomes	PASS	NA	ENST00000389082.10	p.Ser888Pro	p.Ser888Pro	c.2662T>C	missense_variant				3	628102	0.000004776294296149351	1	0	0	33052	0	0	0	43656	0	0	3	53122	1	0	0	4148	0	0	0	349692	0	0	0	69712	0	0	0	20976	0	0	0
12	31413457	rs776780765	A	G	gnomAD Exomes	PASS	NA	ENST00000389082.10	p.Leu887Pro	p.Leu887Pro	c.2660T>C	missense_variant				1	1461226	684000000	0	0	0	60356	0	0	0	44638	0	0	0	53394	0	0	0	5768	0	0	0	1111598	0	0	1	86186	0	0	0	26130	0	0	0
12	31413457		A	C	gnomAD Exomes	PASS	NA	ENST00000389082.10	p.Leu887Arg	p.Leu887Arg	c.2660T>G	missense_variant				1	1461226	684000000	0	0	0	60356	0	0	0	44638	0	0	0	53394	0	0	0	5768	0	0	1	1111598	0	0	0	86186	0	0	0	26130	0	0	0
12	31413458		G	A	gnomAD Exomes	PASS	NA	ENST00000389082.10	p.Leu887Phe	p.Leu887Phe	c.2659C>T	missense_variant				1	1461224	684000000	0	0	1	60354	0	0	0	44644	0	0	0	53394	0	0	0	5766	0	0	0	1111596	0	0	0	86186	0	0	0	26130	0	0	0
12	31413463		T	C	gnomAD Exomes	PASS	NA	ENST00000389082.10	p.Gln885Arg	p.Gln885Arg	c.2654A>G	missense_variant				2	628218	0.0000031836082379046765	0	0	0	33062	0	0	0	43690	0	0	0	53118	0	0	0	4144	0	0	2	349746	0	0	0	69738	0	0	0	20974	0	0	0
12	31413467		T	C	gnomAD Exomes	PASS	NA	ENST00000389082.10	p.Lys884Glu	p.Lys884Glu	c.2650A>G	missense_variant				1	833110	0.0000012003216862119048	0	0	0	27298	0	0	0	984	0	0	0	276	0	0	0	1620	0	0	1	761904	0	0	0	16460	0	0	0	5152	0	0	0
12	31413471		A	T	gnomAD Exomes	PASS	NA	ENST00000389082.10	p.His882Gln	p.His882Gln	c.2646T>A	missense_variant				1	628474	0.000001591155720045698	0	0	0	33070	0	0	0	43730	0	0	0	53124	0	0	0	4148	0	0	0	349892	0	0	0	69776	0	0	0	20984	0	0	1
12	31413473		G	T	gnomAD Exomes	PASS	NA	ENST00000389082.10	p.His882Asn	p.His882Asn	c.2644C>A	missense_variant				3	628434	0.00000477377099265794	0	0	0	33068	0	0	0	43732	0	0	0	53122	0	0	0	4148	0	0	3	349874	0	0	0	69766	0	0	0	20980	0	0	0
12	31413476		G	T	gnomAD Exomes	PASS	NA	ENST00000389082.10	p.Gln881Lys	p.Gln881Lys	c.2641C>A	missense_variant				1	628420	0.0000015912924477260431	0	0	0	33064	0	0	0	43732	0	0	0	53124	0	0	0	4148	0	0	1	349854	0	0	0	69768	0	0	0	20982	0	0	0
12	31413478	rs1031348286	G	A	gnomAD Exomes	PASS	NA	ENST00000389082.10	p.Ser880Phe	p.Ser880Phe	c.2639C>T	missense_variant				1	833106	0.0000012003274493281767	0	0	0	27298	0	0	0	984	0	0	0	276	0	0	0	1620	0	0	1	761900	0	0	0	16460	0	0	0	5152	0	0	0
12	31413480		C	G	gnomAD Exomes	PASS	NA	ENST00000389082.10	p.Leu879Phe	p.Leu879Phe	c.2637G>C	missense_variant				1	833110	0.0000012003216862119048	0	0	0	27298	0	0	0	984	0	0	0	276	0	0	0	1620	0	0	1	761904	0	0	0	16460	0	0	0	5152	0	0	0
12	31413482	rs1446963127	A	C	gnomAD Exomes	PASS	NA	ENST00000389082.10	p.Leu879Val	p.Leu879Val	c.2635T>G	missense_variant				1	628426	0.0000015912772546011782	0	0	0	33070	0	0	0	43730	0	0	0	53120	0	0	0	4148	0	0	1	349870	0	0	0	69758	0	0	0	20982	0	0	0
12	31413485	rs1164352656	G	A	gnomAD Exomes,gnomAD Genomes	PASS	PASS	ENST00000389082.10	p.Leu878Phe	p.Leu878Phe	c.2632C>T	missense_variant				7	1613676	0.000004337921614995823	0	0	0	62450	0	0	0	59980	0	0	0	64012	0	0	0	6678	0	0	0	1116934	0	0	0	86534	0	0	0	30966	0	0	0
12	31413490	rs770076747	T	C	gnomAD Exomes	PASS	NA	ENST00000389082.10	p.Lys876Arg	p.Lys876Arg	c.2627A>G	missense_variant				1	628384	0.0000015913836125681113	0	0	0	33066	0	0	0	43732	0	0	0	53124	0	0	0	4148	0	0	1	349836	0	0	0	69756	0	0	0	20978	0	0	0
12	31413497	rs775625923	G	T	gnomAD Exomes,gnomAD Genomes	PASS	PASS	ENST00000389082.10	p.Leu874Ile	p.Leu874Ile	c.2620C>A	missense_variant				11	1613694	0.000006816657928950594	0	0	0	62456	0	0	0	59968	0	0	0	64010	0	0	0	6680	0	0	0	1116972	0	0	10	86524	0	0	1	30960	0	0	0
12	31413499		G	A	gnomAD Exomes	PASS	NA	ENST00000389082.10	p.Ser873Phe	p.Ser873Phe	c.2618C>T	missense_variant				1	1461614	684000000	0	0	0	60368	0	0	0	44718	0	0	0	53402	0	0	0	5768	0	0	1	1111810	0	0	0	86240	0	0	0	26136	0	0	0
12	31413499		G	C	gnomAD Exomes	PASS	NA	ENST00000389082.10	p.Ser873Cys	p.Ser873Cys	c.2618C>G	missense_variant				2	1461614	0.0000013683503305250223	0	0	0	60368	0	0	0	44718	0	0	0	53402	0	0	0	5768	0	0	2	1111810	0	0	0	86240	0	0	0	26136	0	0	0
12	31413503		G	C	gnomAD Exomes	PASS	NA	ENST00000389082.10	p.Leu872Val	p.Leu872Val	c.2614C>G	missense_variant				3	1461586	0.000002052564816575966	0	0	0	60368	0	0	0	44718	0	0	0	53398	0	0	0	5768	0	0	3	1111798	0	0	0	86232	0	0	0	26136	0	0	0
12	31413505		C	T	gnomAD Exomes	PASS	NA	ENST00000389082.10	p.Arg871Lys	p.Arg871Lys	c.2612G>A	missense_variant				2	1461588	0.0000013683746719321725	0	0	0	60366	0	0	0	44718	0	0	0	53398	0	0	0	5768	0	0	2	1111802	0	0	0	86230	0	0	0	26136	0	0	0
12	31413509	rs1172018497	T	A	gnomAD Exomes,gnomAD Genomes	PASS	PASS	ENST00000389082.10	p.Ile870Leu	p.Ile870Leu	c.2608A>T	missense_variant				12	1613786	0.000007435930166701161	0	0	2	62464	0	0	0	59980	0	0	0	64020	0	0	0	6680	0	0	9	1117006	0	0	0	86550	0	0	0	30962	0	0	0
12	31413509		T	C	gnomAD Exomes	PASS	NA	ENST00000389082.10	p.Ile870Val	p.Ile870Val	c.2608A>G	missense_variant				1	1461596	684000000	0	0	0	60370	0	0	0	44716	0	0	0	53398	0	0	0	5768	0	0	1	1111802	0	0	0	86234	0	0	0	26134	0	0	0
12	31413514	rs1942574126	G	C	gnomAD Exomes,gnomAD Genomes	PASS	PASS	ENST00000389082.10	p.Ala868Gly	p.Ala868Gly	c.2603C>G	missense_variant				3	1613698	0.0000018590839178086606	0	0	0	62460	0	0	0	59982	0	0	0	64016	0	0	0	6678	0	0	0	1116970	0	0	2	86542	0	0	1	30946	0	0	0
12	31413514		G	A	gnomAD Exomes	PASS	NA	ENST00000389082.10	p.Ala868Val	p.Ala868Val	c.2603C>T	missense_variant				10	1461548	0.000006842060609709705	0	0	1	60366	0	0	0	44716	0	0	0	53398	0	0	0	5766	0	0	9	1111772	0	0	0	86226	0	0	0	26134	0	0	0
12	31413517	rs760610677	C	T	gnomAD Exomes,gnomAD Genomes	PASS	PASS	ENST00000389082.10	p.Arg867Gln	p.Arg867Gln	c.2600G>A	missense_variant				3	780538	0.000003843502814725228	0	0	0	35162	0	0	0	58990	0	0	0	63722	0	0	0	5060	0	0	2	355032	0	0	0	70082	0	0	0	25808	0	0	0
12	31413518	rs375895988	G	A	gnomAD Exomes,gnomAD Genomes	PASS	PASS	ENST00000389082.10	p.Arg867Trp	p.Arg867Trp	c.2599C>T	missense_variant				7	985268	0.000007104665938607566	0	0	0	29388	0	0	0	16246	0	0	0	10888	0	0	1	2532	0	0	3	767106	0	0	0	16776	0	0	0	9978	0	0	0
12	31413523		C	T	gnomAD Exomes	PASS	NA	ENST00000389082.10	p.Arg865Gln	p.Arg865Gln	c.2594G>A	missense_variant				5	1461514	0.0000034211098901550035	0	0	0	60364	0	0	0	44714	0	0	0	53400	0	0	0	5768	0	0	5	1111738	0	0	0	86220	0	0	0	26136	0	0	0
12	31413526		C	T	gnomAD Exomes	PASS	NA	ENST00000389082.10	p.Gly864Glu	p.Gly864Glu	c.2591G>A	missense_variant				1	628422	0.0000015912873833188526	0	0	0	33068	0	0	0	43732	0	0	0	53120	0	0	0	4148	0	0	1	349848	0	0	0	69772	0	0	0	20978	0	0	0
12	31413546		A	C	gnomAD Exomes	PASS	NA	ENST00000389082.10	p.Ser857Arg	p.Ser857Arg	c.2571T>G	missense_variant				1	1460186	685000000	0	0	0	60310	0	0	0	44502	0	0	0	53374	0	0	0	5762	0	0	1	1111078	0	0	0	85948	0	0	0	26110	0	0	0
12	31413547	rs974041496	C	T	gnomAD Exomes	PASS	NA	ENST00000389082.10	p.Ser857Asn	p.Ser857Asn	c.2570G>A	missense_variant				3	627220	0.000004783010745830809	0	0	1	33022	0	0	0	43528	0	0	0	53108	0	0	0	4144	0	0	2	349238	0	0	0	69532	0	0	0	20948	0	0	0
12	31413548	rs368918017	T	C	gnomAD Genomes	NA	PASS	ENST00000389082.10	p.Ser857Gly	p.Ser857Gly	c.2569A>G	missense_variant				1	152192	0.000006570647603027754	0	0	0	2090	0	0	0	15270	0	0	0	10626	0	0	0	912	0	0	0	5202	0	0	0	314	0	0	0	4822	0	0	0
12	31413550		A	G	gnomAD Exomes	PASS	NA	ENST00000389082.10	p.Met856Thr	p.Met856Thr	c.2567T>C	missense_variant				1	627284	0.0000015941742496221806	0	0	0	33018	0	0	0	43508	0	0	0	53106	0	0	0	4142	0	0	0	349384	0	0	0	69476	0	0	0	20956	0	0	1
12	31413551	rs1275258672	T	C	gnomAD Exomes	PASS	NA	ENST00000389082.10	p.Met856Val	p.Met856Val	c.2566A>G	missense_variant				2	627356	0.000003187982580863178	0	0	0	33016	0	0	0	43528	0	0	0	53110	0	0	0	4142	0	0	2	349398	0	0	0	69506	0	0	0	20962	0	0	0
12	31413557		G	T	gnomAD Exomes	PASS	NA	ENST00000389082.10	p.Gln854Lys	p.Gln854Lys	c.2560C>A	missense_variant				1	626124	0.0000015971277254984637	0	0	0	32972	0	0	0	43370	0	0	0	53084	0	0	0	4140	0	0	0	348698	0	0	1	69296	0	0	0	20920	0	0	0
12	31415369	rs763803906	C	T	gnomAD Exomes,gnomAD Genomes	PASS	PASS	ENST00000389082.10	p.Met850Ile	p.Met850Ile	c.2550G>A	missense_variant				51	1605650	0.000031762837480148224	0	0	0	62130	0	0	0	59162	0	0	0	63506	0	0	0	6660	0	0	46	1113022	0	0	0	84760	0	0	0	30704	0	0	0
12	31415371	rs551766042	T	C	gnomAD Exomes,gnomAD Genomes	PASS	PASS	ENST00000389082.10	p.Met850Val	p.Met850Val	c.2548A>G	missense_variant				7	773818	0.000009046054757061738	0	0	0	34888	0	0	1	58358	0	0	0	63284	0	0	0	5040	0	0	3	351752	0	0	0	68440	0	0	0	25566	0	0	0
12	31415375	rs1190995165	C	A	gnomAD Exomes	PASS	NA	ENST00000389082.10	p.Gln848His	p.Gln848His	c.2544G>T	missense_variant				1	1454962	687000000	0	0	0	60062	0	0	1	44140	0	0	0	52970	0	0	0	5746	0	0	0	1108612	0	0	0	84680	0	0	0	25900	0	0	0
12	31415375		C	G	gnomAD Exomes	PASS	NA	ENST00000389082.10	p.Gln848His	p.Gln848His	c.2544G>C	missense_variant				7	1454962	0.000004811122214875715	0	0	2	60062	0	0	0	44140	0	0	0	52970	0	0	0	5746	0	0	5	1108612	0	0	0	84680	0	0	0	25900	0	0	0
12	31415377		G	C	gnomAD Exomes	PASS	NA	ENST00000389082.10	p.Gln848Glu	p.Gln848Glu	c.2542C>G	missense_variant				2	623194	0.000003209273516754012	0	0	0	32850	0	0	0	43270	0	0	0	52728	0	0	0	4126	0	0	0	347334	0	0	0	68582	0	0	0	20804	0	0	2
12	31415378		A	C	gnomAD Exomes	PASS	NA	ENST00000389082.10	p.Ile847Met	p.Ile847Met	c.2541T>G	missense_variant				1	623708	0.0000016033143714687	0	0	0	32860	0	0	0	43332	0	0	0	52774	0	0	0	4128	0	0	1	347608	0	0	0	68652	0	0	0	20820	0	0	0
12	31415379	rs369894487	A	G	gnomAD Exomes,gnomAD Genomes	PASS	PASS	ENST00000389082.10	p.Ile847Thr	p.Ile847Thr	c.2540T>C	missense_variant				10	1609262	0.0000062140285422759	0	0	0	62288	0	0	0	59620	0	0	0	63674	0	0	0	6658	0	0	0	1114736	0	0	0	85472	0	0	0	30798	0	0	0
12	31415383		G	T	gnomAD Exomes	PASS	NA	ENST00000389082.10	p.Leu846Ile	p.Leu846Ile	c.2536C>A	missense_variant				1	1457432	686000000	0	0	0	60210	0	0	0	44384	0	0	0	53084	0	0	0	5756	0	0	0	1109756	0	0	1	85288	0	0	0	25998	0	0	0
12	31415383	rs1171781218	G	A	gnomAD Exomes,gnomAD Genomes	PASS	PASS	ENST00000389082.10	p.Leu846Phe	p.Leu846Phe	c.2536C>T	missense_variant				7	1609520	0.000004349122719817088	0	0	0	62304	0	0	1	59646	0	0	0	63678	0	0	1	6668	0	0	1	1114944	0	0	2	85604	0	0	0	30822	0	0	2
12	31415390	rs757611813	C	G	gnomAD Exomes	PASS	NA	ENST00000389082.10	p.Arg843Ser	p.Arg843Ser	c.2529G>C	missense_variant				6	1458032	0.000004115136018962547	0	0	0	60220	0	0	0	44442	0	0	0	53142	0	0	0	5758	0	0	6	1110056	0	0	0	85396	0	0	0	26006	0	0	0
12	31415392	rs1402319501	T	C	gnomAD Exomes	PASS	NA	ENST00000389082.10	p.Arg843Gly	p.Arg843Gly	c.2527A>G	missense_variant				4	1458036	0.0000027434164862870325	0	0	0	60214	0	0	0	44448	0	0	0	53150	0	0	0	5756	0	0	2	1110022	0	0	2	85438	0	0	0	26014	0	0	0
12	31415397	rs750961310	G	A	gnomAD Exomes,gnomAD Genomes	PASS	PASS	ENST00000389082.10	p.Thr841Met	p.Thr841Met	c.2522C>T	missense_variant				29	1610274	0.000018009357413707232	0	0	0	62316	0	0	2	59710	0	0	3	63722	0	0	0	6674	0	0	5	1115310	0	0	2	85790	0	0	0	30850	0	0	0
12	31415398	rs1276436520	T	C	gnomAD Exomes	PASS	NA	ENST00000389082.10	p.Thr841Ala	p.Thr841Ala	c.2521A>G	missense_variant				3	1458554	0.00000205683162913406	0	0	0	60240	0	0	0	44486	0	0	0	53180	0	0	1	5762	0	0	0	1110310	0	0	0	85504	0	0	0	26032	0	0	0
12	31415402	rs1333018431	C	G	gnomAD Exomes	PASS	NA	ENST00000389082.10	p.Leu839Phe	p.Leu839Phe	c.2517G>C	missense_variant				1	1458252	686000000	0	0	0	60240	0	0	0	44444	0	0	0	53162	0	0	0	5754	0	0	1	1110174	0	0	0	85464	0	0	0	26000	0	0	0
12	31415402	rs1333018431	C	A	gnomAD Exomes	PASS	NA	ENST00000389082.10	p.Leu839Phe	p.Leu839Phe	c.2517G>T	missense_variant				5	1458252	0.0000034287626555629617	0	0	0	60240	0	0	0	44444	0	0	0	53162	0	0	0	5754	0	0	5	1110174	0	0	0	85464	0	0	0	26000	0	0	0
12	31415403		A	C	gnomAD Exomes	PASS	NA	ENST00000389082.10	p.Leu839Trp	p.Leu839Trp	c.2516T>G	missense_variant				2	625504	0.000003197421599222387	0	0	0	32944	0	0	0	43486	0	0	0	52920	0	0	0	4140	0	0	1	348478	0	0	0	69052	0	0	0	20868	0	0	1
12	31415405	rs1234324477	C	T	gnomAD Exomes	PASS	NA	ENST00000389082.10	p.Met838Ile	p.Met838Ile	c.2514G>A	missense_variant				3	1458458	0.0000020569670158482453	0	0	0	60242	0	0	0	44472	0	0	0	53180	0	0	0	5760	0	0	2	1110274	0	0	1	85506	0	0	0	26020	0	0	0
12	31415406		A	C	gnomAD Exomes	PASS	NA	ENST00000389082.10	p.Met838Arg	p.Met838Arg	c.2513T>G	missense_variant				1	1458500	686000000	0	0	1	60248	0	0	0	44476	0	0	0	53186	0	0	0	5760	0	0	0	1110318	0	0	0	85478	0	0	0	26020	0	0	0
12	31415406	rs199743114	A	G	gnomAD Exomes,gnomAD Genomes	PASS	PASS	ENST00000389082.10	p.Met838Thr	p.Met838Thr	c.2513T>C	missense_variant				138	1610812	0.00008567107769249298	0	0	2	62364	0	0	0	59760	0	0	0	63806	0	0	0	6672	0	0	108	1115504	0	0	1	85772	0	0	0	30846	0	0	23
12	31415407	rs1942680371	T	C	gnomAD Exomes	PASS	NA	ENST00000389082.10	p.Met838Val	p.Met838Val	c.2512A>G	missense_variant				1	1458462	686000000	0	0	0	60232	0	0	0	44470	0	0	0	53188	0	0	0	5758	0	0	0	1110298	0	0	0	85484	0	0	0	26020	0	0	0
12	31415412		C	T	gnomAD Exomes	PASS	NA	ENST00000389082.10	p.Gly836Glu	p.Gly836Glu	c.2507G>A	missense_variant				1	625150	0.0000015996160921378868	0	0	0	32942	0	0	1	43460	0	0	0	52892	0	0	0	4140	0	0	0	348278	0	0	0	68978	0	0	0	20862	0	0	0
12	31415413	rs868509331	C	T	gnomAD Genomes	NA	PASS	ENST00000389082.10	p.Gly836Arg	p.Gly836Arg	c.2506G>A	missense_variant				1	152066	0.000006576091960069969	0	0	0	2094	0	0	0	15254	0	0	0	10580	0	0	0	910	0	0	0	5202	0	0	0	316	0	0	0	4822	0	0	0
12	31415415	rs1206745441	G	A	gnomAD Exomes	PASS	NA	ENST00000389082.10	p.Ser835Leu	p.Ser835Leu	c.2504C>T	missense_variant				1	624970	0.000001600076803686577	0	0	0	32918	0	0	0	43442	0	0	0	52878	0	0	1	4140	0	0	0	348216	0	0	0	68942	0	0	0	20852	0	0	0
12	31415416	rs749326383	A	G	gnomAD Exomes,gnomAD Genomes	PASS	PASS	ENST00000389082.10	p.Ser835Pro	p.Ser835Pro	c.2503T>C	missense_variant				7	1610294	0.000004347032281061719	0	0	2	62310	0	0	0	59694	0	0	0	63798	0	0	0	6672	0	0	4	1115336	0	0	0	85696	0	0	0	30836	0	0	0
12	31415419		C	A	gnomAD Exomes	PASS	NA	ENST00000389082.10	p.Asp834Tyr	p.Asp834Tyr	c.2500G>T	missense_variant				3	624738	0.0000048020130038512145	0	0	0	32900	0	0	0	43426	0	0	0	52874	0	0	0	4140	0	0	0	348126	0	0	3	68858	0	0	0	20844	0	0	0
12	31415421		G	C	gnomAD Exomes	PASS	NA	ENST00000389082.10	p.Ser833Cys	p.Ser833Cys	c.2498C>G	missense_variant				1	1457660	686000000	0	0	0	60196	0	0	0	44372	0	0	0	53130	0	0	0	5760	0	0	1	1109954	0	0	0	85302	0	0	0	25988	0	0	0
12	31415421	rs768887564	G	T	gnomAD Exomes,gnomAD Genomes	PASS	PASS	ENST00000389082.10	p.Ser833Tyr	p.Ser833Tyr	c.2498C>A	missense_variant				8	1609742	0.000004969740492575829	0	0	2	62290	0	0	0	59628	0	0	0	63722	0	0	1	6672	0	0	5	1115150	0	0	0	85616	0	0	0	30814	0	0	0
12	31415424	rs923339929	T	C	gnomAD Exomes,gnomAD Genomes	PASS	PASS	ENST00000389082.10	p.Lys832Arg	p.Lys832Arg	c.2495A>G	missense_variant				2	776414	0.0000025759453075292307	0	0	0	34976	0	0	0	58622	0	0	0	63454	0	0	0	5052	0	0	0	353100	0	0	0	69098	0	0	0	25654	0	0	0
12	31415427		C	T	gnomAD Exomes	PASS	NA	ENST00000389082.10	p.Arg831Lys	p.Arg831Lys	c.2492G>A	missense_variant				1	1457126	686000000	0	0	0	60172	0	0	0	44296	0	0	0	53102	0	0	0	5758	0	0	1	1109672	0	0	0	85212	0	0	0	25960	0	0	0
12	31415430	rs1237808996	C	T	gnomAD Genomes	NA	PASS	ENST00000389082.10	p.Arg830Lys	p.Arg830Lys	c.2489G>A	missense_variant				1	152110	0.00000657418973111564	0	0	0	2092	0	0	0	15252	0	0	0	10590	0	0	0	912	0	0	0	5200	0	0	0	316	0	0	0	4834	0	0	0
12	31415431		T	C	gnomAD Exomes	PASS	NA	ENST00000389082.10	p.Arg830Gly	p.Arg830Gly	c.2488A>G	missense_variant				1	623546	0.000001603730919611384	0	0	0	32866	0	0	0	43290	0	0	0	52818	0	0	0	4136	0	0	0	347506	0	0	0	68630	0	0	0	20800	0	0	0
12	31415433		T	C	gnomAD Exomes	PASS	NA	ENST00000389082.10	p.Glu829Gly	p.Glu829Gly	c.2486A>G	missense_variant				1	833076	0.0000012003706744642745	0	0	0	27298	0	0	0	984	0	0	0	276	0	0	0	1620	0	0	1	761870	0	0	0	16460	0	0	0	5152	0	0	0
12	31415439		C	A	gnomAD Exomes	PASS	NA	ENST00000389082.10	p.Gly827Val	p.Gly827Val	c.2480G>T	missense_variant				1	621156	0.0000016099015384219102	0	0	0	32762	0	0	0	42990	0	0	0	52704	0	0	0	4128	0	0	0	346280	0	0	1	68196	0	0	0	20764	0	0	0
12	31415440	rs1375658865	C	T	gnomAD Exomes,gnomAD Genomes	PASS	PASS	ENST00000389082.10	p.Gly827Arg	p.Gly827Arg	c.2479G>A	missense_variant				10	1605516	0.000006228527152641269	0	0	0	62116	0	0	1	59170	0	0	0	63448	0	0	0	6656	0	0	6	1112972	0	0	2	84990	0	0	1	30710	0	0	0
12	31415445		G	T	gnomAD Exomes	PASS	NA	ENST00000389082.10	p.Ala825Asp	p.Ala825Asp	c.2474C>A	missense_variant				3	1450480	0.000002068280844961668	0	0	2	59918	0	0	0	43606	0	0	0	52780	0	0	0	5742	0	0	1	1105940	0	0	0	84144	0	0	0	25838	0	0	0
12	31423602		G	A	gnomAD Exomes	PASS	NA	ENST00000389082.10	p.Ser822Leu	p.Ser822Leu	c.2465C>T	missense_variant				1	628480	0.0000015911405295315683	0	0	0	33072	0	0	0	43734	0	0	0	53114	0	0	0	4148	0	0	1	349918	0	0	0	69780	0	0	0	20978	0	0	0
12	31423608		G	A	gnomAD Exomes	PASS	NA	ENST00000389082.10	p.Ala820Val	p.Ala820Val	c.2459C>T	missense_variant				1	1461556	684000000	0	0	0	60364	0	0	1	44720	0	0	0	53390	0	0	0	5768	0	0	0	1111790	0	0	0	86248	0	0	0	26124	0	0	0
12	31423608	rs1458495302	G	C	gnomAD Exomes	PASS	NA	ENST00000389082.10	p.Ala820Gly	p.Ala820Gly	c.2459C>G	missense_variant				3	1461556	0.0000020526069476639963	0	0	0	60364	0	0	0	44720	0	0	0	53390	0	0	0	5768	0	0	3	1111790	0	0	0	86248	0	0	0	26124	0	0	0
12	31423612		G	C	gnomAD Exomes	PASS	NA	ENST00000389082.10	p.Leu819Val	p.Leu819Val	c.2455C>G	missense_variant				1	628472	0.0000015911607836148627	0	0	0	33070	0	0	1	43736	0	0	0	53110	0	0	0	4148	0	0	0	349912	0	0	0	69788	0	0	0	20978	0	0	0
12	31423614	rs1943119198	T	C	gnomAD Exomes	PASS	NA	ENST00000389082.10	p.His818Arg	p.His818Arg	c.2453A>G	missense_variant				1	628510	0.0000015910645813113554	0	0	0	33072	0	0	0	43736	0	0	0	53118	0	0	0	4148	0	0	1	349930	0	0	0	69790	0	0	0	20980	0	0	0
12	31423618	rs1388811090	C	T	gnomAD Exomes,gnomAD Genomes	PASS	PASS	ENST00000389082.10	p.Glu817Lys	p.Glu817Lys	c.2449G>A	missense_variant				4	1613758	0.0000024786863953579163	0	0	0	62464	0	0	0	59988	0	0	0	64014	0	0	0	6680	0	0	2	1117022	0	0	0	86566	0	0	0	30954	0	0	2
12	31423621		G	C	gnomAD Exomes	PASS	NA	ENST00000389082.10	p.Gln816Glu	p.Gln816Glu	c.2446C>G	missense_variant				1	628518	0.0000015910443296771136	0	0	0	33074	0	0	0	43736	0	0	0	53118	0	0	0	4148	0	0	0	349932	0	0	1	69790	0	0	0	20980	0	0	0
12	31423621	rs1236481915	G	T	gnomAD Genomes	NA	PASS	ENST00000389082.10	p.Gln816Lys	p.Gln816Lys	c.2446C>A	missense_variant				1	152146	0.0000065726341803267915	0	0	0	2092	0	0	0	15276	0	0	0	10604	0	0	0	912	0	0	0	5192	0	0	0	316	0	0	0	4826	0	0	0
12	31423624		T	C	gnomAD Exomes	PASS	NA	ENST00000389082.10	p.Lys815Glu	p.Lys815Glu	c.2443A>G	missense_variant				2	833110	0.0000024006433724238097	0	0	0	27298	0	0	0	984	0	0	0	276	0	0	0	1620	0	0	2	761904	0	0	0	16460	0	0	0	5152	0	0	0
12	31423632		C	A	gnomAD Exomes	PASS	NA	ENST00000389082.10	p.Arg812Ile	p.Arg812Ile	c.2435G>T	missense_variant				1	628504	0.0000015910797703753675	0	0	0	33072	0	0	0	43734	0	0	0	53122	0	0	0	4148	0	0	1	349922	0	0	0	69786	0	0	0	20978	0	0	0
12	31423635	rs200952512	T	C	gnomAD Genomes	NA	PASS	ENST00000389082.10	p.Asp811Gly	p.Asp811Gly	c.2432A>G	missense_variant				1	152324	0.000006564953651427221	0	0	0	2114	0	0	0	15290	0	0	0	10626	0	0	0	910	0	0	1	5184	0	0	0	294	0	0	0	4828	0	0	0
12	31423635	rs200952512	T	G	gnomAD Exomes	PASS	NA	ENST00000389082.10	p.Asp811Ala	p.Asp811Ala	c.2432A>C	missense_variant				1	628528	0.0000015910190158592776	0	0	0	33072	0	0	0	43736	0	0	0	53126	0	0	0	4148	0	0	0	349932	0	0	1	69792	0	0	0	20980	0	0	0
12	31423644		T	C	gnomAD Exomes	PASS	NA	ENST00000389082.10	p.Gln808Arg	p.Gln808Arg	c.2423A>G	missense_variant				1	833110	0.0000012003216862119048	0	0	0	27298	0	0	0	984	0	0	0	276	0	0	0	1620	0	0	1	761904	0	0	0	16460	0	0	0	5152	0	0	0
12	31423648	rs537317490	T	C	gnomAD Exomes,gnomAD Genomes	PASS	PASS	ENST00000389082.10	p.Ile807Val	p.Ile807Val	c.2419A>G	missense_variant				473	1613948	0.00029307016087259317	2	0	16	62482	0	0	5	60018	0	0	2	64022	0	0	8	6678	0	0	64	1117018	0	0	354	86544	1	0	14	30952	1	0	0
12	31423650		A	G	gnomAD Exomes	PASS	NA	ENST00000389082.10	p.Leu806Ser	p.Leu806Ser	c.2417T>C	missense_variant				1	628510	0.0000015910645813113554	0	0	0	33074	0	0	0	43736	0	0	0	53116	0	0	0	4148	0	0	0	349924	0	0	0	69790	0	0	0	20978	0	0	1
12	31423654		G	A	gnomAD Exomes	PASS	NA	ENST00000389082.10	p.His805Tyr	p.His805Tyr	c.2413C>T	missense_variant				2	833106	0.0000024006548986563534	0	0	0	27298	0	0	0	984	0	0	0	276	0	0	0	1620	0	0	2	761900	0	0	0	16460	0	0	0	5152	0	0	0
12	31423663	rs1943121533	A	C	gnomAD Exomes,gnomAD Genomes	PASS	PASS	ENST00000389082.10	p.Leu802Val	p.Leu802Val	c.2404T>G	missense_variant				2	985324	0.0000020297891860951324	0	0	0	29392	0	0	0	16266	0	0	0	10892	0	0	0	2530	0	0	0	767100	0	0	0	16776	0	0	0	9988	0	0	0
12	31423668	rs1943121759	G	A	gnomAD Genomes	NA	PASS	ENST00000389082.10	p.Ser800Leu	p.Ser800Leu	c.2399C>T	missense_variant				1	152120	0.000006573757559821194	0	0	0	2090	0	0	0	15260	0	0	0	10608	0	0	0	910	0	0	0	5202	0	0	0	316	0	0	0	4832	0	0	0
12	31424543	rs890197497	C	G	gnomAD Genomes	NA	PASS	ENST00000389082.10	p.Val795Leu	p.Val795Leu	c.2383G>C	missense_variant				1	152042	0.00000657713000355165	0	0	0	2092	0	0	0	15248	0	0	0	10592	0	0	0	912	0	0	0	5184	0	0	0	316	0	0	0	4812	0	0	0
12	31424545		T	A	gnomAD Exomes	PASS	NA	ENST00000389082.10	p.Gln794Leu	p.Gln794Leu	c.2381A>T	missense_variant				1	833110	0.0000012003216862119048	0	0	0	27298	0	0	0	984	0	0	0	276	0	0	0	1620	0	0	1	761904	0	0	0	16460	0	0	0	5152	0	0	0
12	31424552	rs2137721433	C	T	gnomAD Exomes	PASS	NA	ENST00000389082.10	p.Gly792Ser	p.Gly792Ser	c.2374G>A	missense_variant				1	833110	0.0000012003216862119048	0	0	1	27298	0	0	0	984	0	0	0	276	0	0	0	1620	0	0	0	761904	0	0	0	16460	0	0	0	5152	0	0	0
12	31424553	rs1309937713	A	T	gnomAD Exomes	PASS	NA	ENST00000389082.10	p.His791Gln	p.His791Gln	c.2373T>A	missense_variant				3	833110	0.0000036009650586357143	0	0	0	27298	0	0	0	984	0	0	0	276	0	0	0	1620	0	0	3	761904	0	0	0	16460	0	0	0	5152	0	0	0
12	31424561		A	G	gnomAD Exomes	PASS	NA	ENST00000389082.10	p.Trp789Arg	p.Trp789Arg	c.2365T>C	missense_variant				3	1461676	0.0000020524384336884506	0	0	0	60374	0	0	0	44722	0	0	0	53402	0	0	0	5766	0	0	3	1111846	0	0	0	86252	0	0	0	26136	0	0	0
12	31424562	rs539737071	T	C	gnomAD Genomes	NA	PASS	ENST00000389082.10	p.Ile788Met	p.Ile788Met	c.2364A>G	missense_variant				1	152230	0.000006569007422978388	0	0	0	2114	0	0	0	15280	0	0	0	10610	0	0	0	912	0	0	0	5180	0	0	0	294	0	0	0	4820	0	0	0
12	31424564	rs761374229	T	C	gnomAD Exomes,gnomAD Genomes	PASS	PASS	ENST00000389082.10	p.Ile788Val	p.Ile788Val	c.2362A>G	missense_variant				120	1613746	0.00007436114481461146	0	0	2	62460	0	0	0	59978	0	0	0	64006	0	0	0	6680	0	0	111	1117034	0	0	0	86568	0	0	0	30956	0	0	0
12	31424569		T	C	gnomAD Exomes	PASS	NA	ENST00000389082.10	p.Glu786Gly	p.Glu786Gly	c.2357A>G	missense_variant				1	833110	0.0000012003216862119048	0	0	0	27298	0	0	0	984	0	0	0	276	0	0	0	1620	0	0	1	761904	0	0	0	16460	0	0	0	5152	0	0	0
12	31424575	rs1315732752	A	G	gnomAD Exomes	PASS	NA	ENST00000389082.10	p.Leu784Pro	p.Leu784Pro	c.2351T>C	missense_variant				1	628582	0.000001590882335160727	0	0	0	33076	0	0	0	43740	0	0	0	53126	0	0	0	4146	0	0	0	349948	0	0	1	69798	0	0	0	20984	0	0	0
12	31424591	rs1211936427	C	T	gnomAD Exomes	PASS	NA	ENST00000389082.10	p.Ala779Thr	p.Ala779Thr	c.2335G>A	missense_variant				1	628590	0.000001590862088165577	0	0	0	33076	0	0	0	43738	0	0	0	53126	0	0	0	4148	0	0	1	349956	0	0	0	69798	0	0	0	20984	0	0	0
12	31424591		C	A	gnomAD Exomes	PASS	NA	ENST00000389082.10	p.Ala779Ser	p.Ala779Ser	c.2335G>T	missense_variant				1	628590	0.000001590862088165577	0	0	0	33076	0	0	0	43738	0	0	0	53126	0	0	0	4148	0	0	0	349956	0	0	1	69798	0	0	0	20984	0	0	0
12	31424602	rs1943155278	T	A	gnomAD Exomes	PASS	NA	ENST00000389082.10	p.Asn775Ile	p.Asn775Ile	c.2324A>T	missense_variant				1	1461700	68400000	0	0	0	60374	0	0	0	44724	0	0	0	53400	0	0	0	5768	0	0	1	1111860	0	0	0	86258	0	0	0	26136	0	0	0
12	31424602		T	C	gnomAD Exomes	PASS	NA	ENST00000389082.10	p.Asn775Ser	p.Asn775Ser	c.2324A>G	missense_variant				1	1461700	68400000	0	0	0	60374	0	0	0	44724	0	0	0	53400	0	0	0	5768	0	0	1	1111860	0	0	0	86258	0	0	0	26136	0	0	0
12	31424615	rs1478863675	C	T	gnomAD Exomes	PASS	NA	ENST00000389082.10	p.Gly771Ser	p.Gly771Ser	c.2311G>A	missense_variant				7	1461698	0.0000047889509324087464	0	0	0	60374	0	0	0	44724	0	0	0	53402	0	0	0	5768	0	0	5	1111856	0	0	2	86258	0	0	0	26136	0	0	0
12	31424627	rs1426999892	C	T	gnomAD Genomes	NA	PASS	ENST00000389082.10	p.Ala767Thr	p.Ala767Thr	c.2299G>A	missense_variant				2	152134	0.000013146305230914851	0	0	0	2094	0	0	0	15274	0	0	0	10614	0	0	0	912	0	0	0	5186	0	0	0	316	0	0	0	4826	0	0	0
12	31424633		C	T	gnomAD Exomes	PASS	NA	ENST00000389082.10	p.Gly765Arg	p.Gly765Arg	c.2293G>A	missense_variant				4	833110	0.000004801286744847619	0	0	0	27298	0	0	0	984	0	0	0	276	0	0	0	1620	0	0	4	761904	0	0	0	16460	0	0	0	5152	0	0	0
12	31424635	rs1467785378	T	A	gnomAD Genomes	NA	PASS	ENST00000389082.10	p.His764Leu	p.His764Leu	c.2291A>T	missense_variant				1	152154	0.000006572288602337106	0	0	0	2092	0	0	0	15270	0	0	0	10620	0	0	0	912	0	0	0	5188	0	0	0	316	0	0	0	4832	0	0	1
12	31424638		C	A	gnomAD Exomes	PASS	NA	ENST00000389082.10	p.Gly763Val	p.Gly763Val	c.2288G>T	missense_variant				1	833110	0.0000012003216862119048	0	0	0	27298	0	0	0	984	0	0	0	276	0	0	0	1620	0	0	1	761904	0	0	0	16460	0	0	0	5152	0	0	0
12	31424639		C	A	gnomAD Exomes	PASS	NA	ENST00000389082.10	p.Gly763Cys	p.Gly763Cys	c.2287G>T	missense_variant				1	833110	0.0000012003216862119048	0	0	1	27298	0	0	0	984	0	0	0	276	0	0	0	1620	0	0	0	761904	0	0	0	16460	0	0	0	5152	0	0	0
12	31424650	rs371190076	G	A	gnomAD Exomes,gnomAD Genomes	PASS	PASS	ENST00000389082.10	p.Ala759Val	p.Ala759Val	c.2276C>T	missense_variant				10	1613726	0.000006196838868556372	0	0	2	62466	0	0	0	59972	0	0	0	63986	0	0	0	6680	0	0	5	1117036	0	0	2	86572	0	0	0	30954	0	0	0
12	31424651		C	T	gnomAD Exomes	PASS	NA	ENST00000389082.10	p.Ala759Thr	p.Ala759Thr	c.2275G>A	missense_variant				1	833110	0.0000012003216862119048	0	0	0	27298	0	0	0	984	0	0	0	276	0	0	0	1620	0	0	1	761904	0	0	0	16460	0	0	0	5152	0	0	0
12	31424656	rs1400102381	T	C	gnomAD Exomes	PASS	NA	ENST00000389082.10	p.His757Arg	p.His757Arg	c.2270A>G	missense_variant				1	628586	0.0000015908722115987311	0	0	0	33076	0	0	1	43740	0	0	0	53126	0	0	0	4148	0	0	0	349956	0	0	0	69794	0	0	0	20984	0	0	0
12	31424657	rs756014330	G	A	gnomAD Exomes	PASS	NA	ENST00000389082.10	p.His757Tyr	p.His757Tyr	c.2269C>T	missense_variant	Uncertain significance	2514428		8	628582	0.000012727058681285815	0	0	0	33076	0	0	8	43738	0	0	0	53126	0	0	0	4148	0	0	0	349954	0	0	0	69794	0	0	0	20984	0	0	0
12	31424663		T	A	gnomAD Exomes	PASS	NA	ENST00000389082.10	p.Met755Leu	p.Met755Leu	c.2263A>T	missense_variant				1	628584	0.0000015908772733636235	0	0	0	33076	0	0	0	43740	0	0	0	53126	0	0	0	4148	0	0	1	349956	0	0	0	69792	0	0	0	20984	0	0	0
12	31424665	rs1943157851	T	C	gnomAD Exomes	PASS	NA	ENST00000389082.10	p.Lys754Arg	p.Lys754Arg	c.2261A>G	missense_variant				1	833110	0.0000012003216862119048	0	0	0	27298	0	0	0	984	0	0	0	276	0	0	0	1620	0	0	1	761904	0	0	0	16460	0	0	0	5152	0	0	0
12	31424669		C	G	gnomAD Exomes	PASS	NA	ENST00000389082.10	p.Glu753Gln	p.Glu753Gln	c.2257G>C	missense_variant				1	628572	0.000001590907644629414	0	0	0	33076	0	0	0	43736	0	0	1	53124	0	0	0	4148	0	0	0	349948	0	0	0	69794	0	0	0	20984	0	0	0
12	31424671		A	G	gnomAD Exomes	PASS	NA	ENST00000389082.10	p.Val752Ala	p.Val752Ala	c.2255T>C	missense_variant				1	833110	0.0000012003216862119048	0	0	0	27298	0	0	0	984	0	0	0	276	0	0	0	1620	0	0	1	761904	0	0	0	16460	0	0	0	5152	0	0	0
12	31424672		C	G	gnomAD Exomes	PASS	NA	ENST00000389082.10	p.Val752Leu	p.Val752Leu	c.2254G>C	missense_variant	Uncertain significance	2318470		1	1461676	684000000	0	0	0	60374	0	0	0	44720	0	0	0	53400	0	0	0	5768	0	0	1	1111852	0	0	0	86250	0	0	0	26134	0	0	0
12	31424672		C	T	gnomAD Exomes	PASS	NA	ENST00000389082.10	p.Val752Met	p.Val752Met	c.2254G>A	missense_variant				4	1461676	0.0000027365845782512676	0	0	0	60374	0	0	0	44720	0	0	0	53400	0	0	0	5768	0	0	4	1111852	0	0	0	86250	0	0	0	26134	0	0	0
12	31424676		C	A	gnomAD Exomes	PASS	NA	ENST00000389082.10	p.Met750Ile	p.Met750Ile	c.2250G>T	missense_variant				1	628558	0.000001590943079238511	0	0	0	33074	0	0	0	43738	0	0	0	53124	0	0	0	4148	0	0	1	349938	0	0	0	69790	0	0	0	20984	0	0	0
12	31426298	rs758558953	T	C	gnomAD Exomes	PASS	NA	ENST00000389082.10	p.Met745Val	p.Met745Val	c.2233A>G	missense_variant				2	1454910	0.000001374655476971084	0	0	0	60142	0	0	0	43578	0	0	0	53144	0	0	1	5752	0	0	1	1108648	0	0	0	84704	0	0	0	25922	0	0	0
12	31426304	rs764050149	A	C	gnomAD Exomes,gnomAD Genomes	PASS	PASS	ENST00000389082.10	p.Cys743Gly	p.Cys743Gly	c.2227T>G	missense_variant				2	774756	0.0000025814579041659566	0	0	0	34968	0	0	2	57986	0	0	0	63542	0	0	0	5048	0	0	0	352324	0	0	0	68682	0	0	0	25630	0	0	0
12	31426312		A	G	gnomAD Exomes	PASS	NA	ENST00000389082.10	p.Leu740Ser	p.Leu740Ser	c.2219T>C	missense_variant				1	623376	0.0000016041682708349374	0	0	0	32926	0	0	0	42880	0	0	0	52952	0	0	0	4140	0	0	1	347510	0	0	0	68530	0	0	0	20816	0	0	0
12	31426318		C	A	gnomAD Exomes	PASS	NA	ENST00000389082.10	p.Gly738Val	p.Gly738Val	c.2213G>T	missense_variant				2	1456824	0.0000013728494313657656	0	0	0	60248	0	0	0	43890	0	0	0	53228	0	0	0	5760	0	0	2	1109612	0	0	0	85056	0	0	0	25978	0	0	0
12	31426318	rs757541542	C	G	gnomAD Exomes,gnomAD Genomes	PASS	PASS	ENST00000389082.10	p.Gly738Ala	p.Gly738Ala	c.2213G>C	missense_variant				8	1609048	0.000004971883996002605	0	0	0	62340	0	0	0	59166	0	0	0	63842	0	0	0	6672	0	0	5	1114818	0	0	0	85372	0	0	0	30810	0	0	1
12	31426325	rs1943232585	C	T	gnomAD Exomes,gnomAD Genomes	PASS	PASS	ENST00000389082.10	p.Val736Ile	p.Val736Ile	c.2206G>A	missense_variant				5	1609426	0.0000031066976673671235	0	0	0	62350	0	0	0	59206	0	0	0	63888	0	0	0	6674	0	0	3	1115046	0	0	0	85444	0	0	0	30808	0	0	0
12	31426334		A	G	gnomAD Exomes	PASS	NA	ENST00000389082.10	p.Cys733Arg	p.Cys733Arg	c.2197T>C	missense_variant				1	625378	0.000001599032904899117	0	0	0	32996	0	0	0	43212	0	0	0	53040	0	0	0	4140	0	0	1	348504	0	0	0	68956	0	0	0	20858	0	0	0
12	31426339	rs1348913293	G	A	gnomAD Exomes	PASS	NA	ENST00000389082.10	p.Thr731Ile	p.Thr731Ile	c.2192C>T	missense_variant				1	625830	0.0000015978780179921066	0	0	0	33006	0	0	0	43270	0	0	0	53032	0	0	0	4144	0	0	0	348724	0	0	0	69094	0	0	0	20874	0	0	1
12	31426340		T	C	gnomAD Exomes	PASS	NA	ENST00000389082.10	p.Thr731Ala	p.Thr731Ala	c.2191A>G	missense_variant				2	1459082	0.0000013707248804385224	0	0	0	60312	0	0	0	44310	0	0	0	53322	0	0	0	5764	0	0	1	1110670	0	0	1	85574	0	0	0	26022	0	0	0
12	31426342	rs778958103	T	C	gnomAD Exomes,gnomAD Genomes	PASS	PASS	ENST00000389082.10	p.Gln730Arg	p.Gln730Arg	c.2189A>G	missense_variant				30	1611464	0.00001861661197519771	0	0	0	62400	0	0	0	59584	0	0	0	63954	0	0	0	6676	0	0	28	1115942	0	0	0	85926	0	0	0	30866	0	0	0
12	31426348		A	G	gnomAD Exomes	PASS	NA	ENST00000389082.10	p.Ile728Thr	p.Ile728Thr	c.2183T>C	missense_variant				10	833104	0.000012003303309070656	0	0	0	27298	0	0	0	984	0	0	0	276	0	0	0	1620	0	0	10	761898	0	0	0	16460	0	0	0	5152	0	0	0
12	31426349		T	C	gnomAD Exomes	PASS	NA	ENST00000389082.10	p.Ile728Val	p.Ile728Val	c.2182A>G	missense_variant				1	626640	0.0000015958125877696923	0	0	0	33022	0	0	0	43418	0	0	0	53064	0	0	0	4144	0	0	0	349018	0	0	0	69380	0	0	1	20882	0	0	0
12	31426354		G	A	gnomAD Exomes	PASS	NA	ENST00000389082.10	p.Ala726Val	p.Ala726Val	c.2177C>T	missense_variant				3	1459746	0.0000020551520607009714	0	0	0	60320	0	0	0	44392	0	0	0	53340	0	0	0	5766	0	0	3	1110926	0	0	0	85838	0	0	0	26044	0	0	0
12	31426355	rs771675059	C	T	gnomAD Exomes	PASS	NA	ENST00000389082.10	p.Ala726Thr	p.Ala726Thr	c.2176G>A	missense_variant				1	626640	0.0000015958125877696923	0	0	0	33028	0	0	0	43410	0	0	0	53074	0	0	0	4146	0	0	1	349002	0	0	0	69382	0	0	0	20888	0	0	0
12	31426358	rs1307031389	G	C	gnomAD Exomes	PASS	NA	ENST00000389082.10	p.Pro725Ala	p.Pro725Ala	c.2173C>G	missense_variant				1	626838	0.0000015953085167140473	0	0	0	33028	0	0	0	43446	0	0	0	53068	0	0	0	4146	0	0	1	349126	0	0	0	69414	0	0	0	20900	0	0	0
12	31426364	rs746674411	G	A	gnomAD Exomes	PASS	NA	ENST00000389082.10	p.Leu723Phe	p.Leu723Phe	c.2167C>T	missense_variant				2	1460020	0.0000013698442487089219	0	0	0	60332	0	0	0	44430	0	0	0	53346	0	0	0	5764	0	0	2	1111078	0	0	0	85892	0	0	0	26050	0	0	0
12	31426366		T	A	gnomAD Exomes	PASS	NA	ENST00000389082.10	p.Asp722Val	p.Asp722Val	c.2165A>T	missense_variant				1	626932	0.0000015950693217127217	0	0	0	33034	0	0	0	43448	0	0	0	53078	0	0	0	4148	0	0	0	349166	0	0	1	69440	0	0	0	20900	0	0	0
12	31426367		C	A	gnomAD Exomes	PASS	NA	ENST00000389082.10	p.Asp722Tyr	p.Asp722Tyr	c.2164G>T	missense_variant				2	626920	0.000003190199706501627	0	0	0	33022	0	0	0	43448	0	0	0	53074	0	0	0	4146	0	0	0	349182	0	0	2	69432	0	0	0	20896	0	0	0
12	31426367		C	T	gnomAD Exomes	PASS	NA	ENST00000389082.10	p.Asp722Asn	p.Asp722Asn	c.2164G>A	missense_variant				1	626920	0.0000015950998532508134	0	0	0	33022	0	0	0	43448	0	0	0	53074	0	0	0	4146	0	0	1	349182	0	0	0	69432	0	0	0	20896	0	0	0
12	31426376		T	G	gnomAD Exomes	PASS	NA	ENST00000389082.10	p.Lys719Gln	p.Lys719Gln	c.2155A>C	missense_variant				1	627136	0.0000015945504643330953	0	0	0	33040	0	0	0	43508	0	0	0	53070	0	0	0	4148	0	0	1	349294	0	0	0	69446	0	0	0	20904	0	0	0
12	31426381		T	A	gnomAD Exomes	PASS	NA	ENST00000389082.10	p.Gln717Leu	p.Gln717Leu	c.2150A>T	missense_variant				1	627136	0.0000015945504643330953	0	0	0	33044	0	0	0	43494	0	0	0	53072	0	0	0	4148	0	0	1	349294	0	0	0	69452	0	0	0	20908	0	0	0
12	31426381		T	G	gnomAD Exomes	PASS	NA	ENST00000389082.10	p.Gln717Pro	p.Gln717Pro	c.2150A>C	missense_variant				1	627136	0.0000015945504643330953	0	0	0	33044	0	0	0	43494	0	0	0	53072	0	0	0	4148	0	0	1	349294	0	0	0	69452	0	0	0	20908	0	0	0
12	31426383		C	A	gnomAD Exomes	PASS	NA	ENST00000389082.10	p.Arg716Ser	p.Arg716Ser	c.2148G>T	missense_variant				1	1460122	685000000	0	0	0	60340	0	0	0	44460	0	0	0	53346	0	0	0	5764	0	0	0	1111126	0	0	0	85892	0	0	0	26058	0	0	0
12	31426388		G	T	gnomAD Exomes	PASS	NA	ENST00000389082.10	p.Leu715Met	p.Leu715Met	c.2143C>A	missense_variant				5	1460192	0.0000034242072275426794	0	0	0	60340	0	0	0	44476	0	0	0	53344	0	0	0	5766	0	0	5	1111164	0	0	0	85900	0	0	0	26064	0	0	0
12	31426393	rs776105684	T	C	gnomAD Exomes,gnomAD Genomes	PASS	PASS	ENST00000389082.10	p.Lys713Arg	p.Lys713Arg	c.2138A>G	missense_variant				6	1612374	0.000003721221007036829	0	0	0	62432	0	0	0	59748	0	0	0	63970	0	0	0	6678	0	0	4	1116326	0	0	0	86214	0	0	0	30886	0	0	1
12	31426399	rs1178517907	A	G	gnomAD Exomes	PASS	NA	ENST00000389082.10	p.Leu711Ser	p.Leu711Ser	c.2132T>C	missense_variant				12	1460012	0.000008219110527858676	0	0	1	60326	0	0	0	44454	0	0	0	53340	0	0	0	5768	0	0	11	1111056	0	0	0	85894	0	0	0	26044	0	0	0
12	31426400		A	C	gnomAD Exomes	PASS	NA	ENST00000389082.10	p.Leu711Val	p.Leu711Val	c.2131T>G	missense_variant				1	833108	0.0000012003245677631232	0	0	0	27298	0	0	0	984	0	0	0	276	0	0	0	1620	0	0	0	761902	0	0	0	16460	0	0	0	5152	0	0	0
12	31426403		T	C	gnomAD Exomes	PASS	NA	ENST00000389082.10	p.Ser710Gly	p.Ser710Gly	c.2128A>G	missense_variant				1	833108	0.0000012003245677631232	0	0	0	27298	0	0	0	984	0	0	0	276	0	0	0	1620	0	0	1	761902	0	0	0	16460	0	0	0	5152	0	0	0
12	31426403		T	A	gnomAD Exomes	PASS	NA	ENST00000389082.10	p.Ser710Cys	p.Ser710Cys	c.2128A>T	missense_variant				1	833108	0.0000012003245677631232	0	0	0	27298	0	0	0	984	0	0	0	276	0	0	0	1620	0	0	1	761902	0	0	0	16460	0	0	0	5152	0	0	0
12	31426405	rs764293602	C	T	gnomAD Exomes	PASS	NA	ENST00000389082.10	p.Arg709Gln	p.Arg709Gln	c.2126G>A	missense_variant				9	1459550	0.000006166284128669795	0	0	1	60318	0	0	0	44386	0	0	0	53312	0	0	0	5764	0	0	5	1110802	0	0	1	85830	0	0	0	26034	0	0	0
12	31426411		T	A	gnomAD Exomes	PASS	NA	ENST00000389082.10	p.Glu707Val	p.Glu707Val	c.2120A>T	missense_variant				1	625566	0.0000015985523509909426	0	0	0	32982	0	0	0	43210	0	0	0	52988	0	0	0	4142	0	0	0	348652	0	0	0	69088	0	0	0	20864	0	0	1
12	31426415	rs1943237874	G	C	gnomAD Genomes	NA	PASS	ENST00000389082.10	p.Gln706Glu	p.Gln706Glu	c.2116C>G	missense_variant				1	152152	0.000006572374993427625	0	0	0	2094	0	0	1	15268	0	0	0	10616	0	0	0	912	0	0	0	5192	0	0	0	316	0	0	0	4832	0	0	0
12	31426417		A	G	gnomAD Exomes	PASS	NA	ENST00000389082.10	p.Met705Thr	p.Met705Thr	c.2114T>C	missense_variant				1	833106	0.0000012003274493281767	0	0	0	27298	0	0	0	984	0	0	0	276	0	0	0	1620	0	0	0	761900	0	0	0	16460	0	0	0	5152	0	0	0
12	31426418	rs751537943	T	A	gnomAD Exomes,gnomAD Genomes	PASS	PASS	ENST00000389082.10	p.Met705Leu	p.Met705Leu	c.2113A>T	missense_variant				10	1609762	0.000006212098434426952	0	0	1	62322	0	0	9	59204	0	0	0	63844	0	0	0	6670	0	0	0	1115336	0	0	0	85592	0	0	0	30814	0	0	0
12	31426418	rs751537943	T	C	gnomAD Exomes	PASS	NA	ENST00000389082.10	p.Met705Val	p.Met705Val	c.2113A>G	missense_variant				9	1457504	0.000006174940171690781	0	0	0	60230	0	0	0	43924	0	0	0	53220	0	0	0	5758	0	0	9	1110134	0	0	0	85276	0	0	0	25980	0	0	0
12	31426421	rs1473986302	A	C	gnomAD Exomes	PASS	NA	ENST00000389082.10	p.Tyr704Asp	p.Tyr704Asp	c.2110T>G	missense_variant				10	1456604	0.000006865283906950688	0	0	0	60210	0	0	0	43742	0	0	0	53190	0	0	0	5756	0	0	10	1109720	0	0	0	85090	0	0	0	25938	0	0	0
12	31426423	rs767797525	T	G	gnomAD Exomes	PASS	NA	ENST00000389082.10	p.Lys703Thr	p.Lys703Thr	c.2108A>C	missense_variant				4	622896	0.000006421617733939534	0	0	0	32878	0	0	0	42578	0	0	0	52898	0	0	0	4130	0	0	4	347634	0	0	0	68506	0	0	0	20768	0	0	0
12	31433114		G	A	gnomAD Exomes	PASS	NA	ENST00000354285.8	p.Pro738Leu	p.Pro738Leu	c.2213C>T	missense_variant				2	762044	0.000002624520368902583	0	0	0	25056	0	0	0	916	0	0	0	248	0	0	0	1472	0	0	2	696994	0	0	0	15076	0	0	0	4728	0	0	0
12	31433117	rs777525894	G	A	gnomAD Exomes,gnomAD Genomes	PASS	PASS	ENST00000354285.8	p.Ala737Val	p.Ala737Val	c.2210C>T	missense_variant				13	1561884	0.000008323281370447485	0	0	0	60834	0	0	0	59612	0	0	0	63848	0	0	0	6586	0	0	6	1070426	0	0	5	85374	0	0	0	30616	0	0	0
12	31433118	rs751479769	C	T	gnomAD Exomes	PASS	NA	ENST00000354285.8	p.Ala737Thr	p.Ala737Thr	c.2209G>A	missense_variant				2	1423320	0.0000014051653879661637	0	0	0	59136	0	0	1	44424	0	0	0	53352	0	0	0	5710	0	0	1	1077364	0	0	0	85352	0	0	0	25862	0	0	0
12	31433121	rs202212443	G	C	gnomAD Exomes,gnomAD Genomes	PASS	PASS	ENST00000354285.8	p.Gln736Glu	p.Gln736Glu	c.2206C>G	missense_variant				155	1578052	0.00009822236529594716	1	0	13	61342	0	0	12	59756	0	0	0	63904	0	0	0	6622	0	0	0	1084782	0	0	0	85734	0	0	0	30704	0	0	0
12	31433121		G	T	gnomAD Exomes	PASS	NA	ENST00000354285.8	p.Gln736Lys	p.Gln736Lys	c.2206C>A	missense_variant				1	1425892	7010000	0	0	0	59236	0	0	0	44468	0	0	0	53332	0	0	0	5710	0	0	1	1079594	0	0	0	85442	0	0	0	25882	0	0	0
12	31433123	rs780676984	T	C	gnomAD Exomes	PASS	NA	ENST00000354285.8	p.Gln735Arg	p.Gln735Arg	c.2204A>G	missense_variant				1	628040	0.000001592255270364945	0	0	0	33056	0	0	0	43590	0	0	0	53098	0	0	0	4146	0	0	1	349796	0	0	0	69686	0	0	0	20970	0	0	0
12	31433124		G	T	gnomAD Exomes	PASS	NA	ENST00000354285.8	p.Gln735Lys	p.Gln735Lys	c.2203C>A	missense_variant				2	1443654	0.0000013853735036234444	0	0	1	59804	0	0	0	44564	0	0	0	53350	0	0	0	5738	0	0	0	1095790	0	0	0	85774	0	0	0	26030	0	0	1
12	31433126	rs769274604	G	A	gnomAD Exomes,gnomAD Genomes	PASS	PASS	ENST00000354285.8	p.Ser734Leu	p.Ser734Leu	c.2201C>T	missense_variant				4	1599288	0.000002501112995282901	0	0	0	62018	0	0	0	59810	0	0	0	63898	0	0	0	6658	0	0	2	1104286	0	0	0	86184	0	0	0	30872	0	0	0
12	31433132		C	T	gnomAD Exomes	PASS	NA	ENST00000354285.8	p.Gly732Asp	p.Gly732Asp	c.2195G>A	missense_variant				1	628236	0.000001591758511132759	0	0	1	33058	0	0	0	43660	0	0	0	53098	0	0	0	4146	0	0	0	349824	0	0	0	69756	0	0	0	20974	0	0	0
12	31433133	rs749564057	C	T	gnomAD Exomes,gnomAD Genomes	PASS	PASS	ENST00000354285.8	p.Gly732Ser	p.Gly732Ser	c.2194G>A	missense_variant				6	1609520	0.0000037278194741289326	0	0	0	62324	0	0	0	59926	0	0	0	63932	0	0	0	6672	0	0	5	1113466	0	0	0	86466	0	0	0	30922	0	0	0
12	31433133		C	G	gnomAD Exomes	PASS	NA	ENST00000354285.8	p.Gly732Arg	p.Gly732Arg	c.2194G>C	missense_variant				1	1457610	686000000	0	0	0	60240	0	0	0	44676	0	0	0	53384	0	0	0	5760	0	0	1	1108286	0	0	0	86150	0	0	0	26108	0	0	0
12	31433138		G	A	gnomAD Exomes	PASS	NA	ENST00000354285.8	p.Ser730Phe	p.Ser730Phe	c.2189C>T	missense_variant				1	831976	0.0000012019577487812148	0	0	0	27252	0	0	0	984	0	0	0	274	0	0	1	1620	0	0	0	760890	0	0	0	16434	0	0	0	5146	0	0	0
12	31433142		G	A	gnomAD Exomes	PASS	NA	ENST00000354285.8	p.Pro729Ser	p.Pro729Ser	c.2185C>T	missense_variant				1	832760	0.0000012008261684038618	0	0	0	27284	0	0	0	984	0	0	0	276	0	0	0	1620	0	0	1	761584	0	0	0	16454	0	0	0	5152	0	0	0
12	31433144	rs772335741	A	G	gnomAD Exomes	PASS	NA	ENST00000354285.8	p.Leu728Pro	p.Leu728Pro	c.2183T>C	missense_variant				1	628500	0.0000015910898965791567	0	0	0	33076	0	0	0	43724	0	0	1	53118	0	0	0	4148	0	0	0	349918	0	0	0	69792	0	0	0	20980	0	0	0
12	31433147	rs773367317	C	G	gnomAD Exomes	PASS	NA	ENST00000354285.8	p.Gly727Ala	p.Gly727Ala	c.2180G>C	missense_variant				5	1461036	0.0000034222291579399823	0	0	0	60358	0	0	0	44712	0	0	0	53396	0	0	0	5768	0	0	5	1111270	0	0	0	86250	0	0	0	26132	0	0	0
12	31433147		C	T	gnomAD Exomes	PASS	NA	ENST00000354285.8	p.Gly727Asp	p.Gly727Asp	c.2180G>A	missense_variant				1	1461036	684000000	0	0	0	60358	0	0	0	44712	0	0	0	53396	0	0	0	5768	0	0	1	1111270	0	0	0	86250	0	0	0	26132	0	0	0
12	31433148		C	A	gnomAD Exomes	PASS	NA	ENST00000354285.8	p.Gly727Cys	p.Gly727Cys	c.2179G>T	missense_variant				1	832618	0.000001201030964980339	0	0	0	27280	0	0	0	982	0	0	0	276	0	0	0	1620	0	0	1	761446	0	0	0	16454	0	0	0	5150	0	0	0
12	31433151	rs1286021597	A	G	gnomAD Exomes	PASS	NA	ENST00000354285.8	p.Cys726Arg	p.Cys726Arg	c.2176T>C	missense_variant				2	628536	0.000003181997530769916	0	0	1	33074	0	0	0	43726	0	0	0	53118	0	0	0	4148	0	0	0	349940	0	0	0	69796	0	0	0	20984	0	0	1
12	31433159		C	T	gnomAD Exomes	PASS	NA	ENST00000389082.10	p.Arg701Lys	p.Arg701Lys	c.2102G>A	missense_variant				1	628546	0.000001590973453016963	0	0	0	33076	0	0	0	43732	0	0	0	53118	0	0	0	4148	0	0	1	349942	0	0	0	69796	0	0	0	20984	0	0	0
12	31433161	rs139268406	C	G	gnomAD Exomes,gnomAD Genomes	PASS	PASS	ENST00000389082.10	p.Leu700Phe	p.Leu700Phe	c.2100G>C	missense_variant				2	1613924	0.000001239215725151866	0	0	0	62486	0	0	0	60004	0	0	0	63998	0	0	0	6680	0	0	1	1117036	0	0	0	86550	0	0	0	30966	0	0	0
12	31433162	rs1202949433	A	G	gnomAD Exomes,gnomAD Genomes	PASS	PASS	ENST00000389082.10	p.Leu700Ser	p.Leu700Ser	c.2099T>C	missense_variant				4	780760	0.00000512321327936882	0	0	0	35168	0	0	0	59008	0	0	4	63744	0	0	0	5058	0	0	0	355150	0	0	0	70112	0	0	0	25810	0	0	0
12	31433165	rs1291547840	T	C	gnomAD Exomes	PASS	NA	ENST00000389082.10	p.Asp699Gly	p.Asp699Gly	c.2096A>G	missense_variant				2	628556	0.0000031818962829087624	0	0	0	33072	0	0	0	43736	0	0	0	53122	0	0	0	4148	0	0	2	349946	0	0	0	69794	0	0	0	20984	0	0	0
12	31433168		T	C	gnomAD Exomes	PASS	NA	ENST00000389082.10	p.Asn698Ser	p.Asn698Ser	c.2093A>G	missense_variant				1	628556	0.0000015909481414543812	0	0	0	33074	0	0	0	43734	0	0	0	53124	0	0	0	4148	0	0	1	349946	0	0	0	69796	0	0	0	20984	0	0	0
12	31433169		T	C	gnomAD Exomes	PASS	NA	ENST00000389082.10	p.Asn698Asp	p.Asn698Asp	c.2092A>G	missense_variant				2	833098	0.0000024006779514534903	0	0	0	27298	0	0	0	984	0	0	0	276	0	0	0	1620	0	0	2	761892	0	0	0	16460	0	0	0	5152	0	0	0
12	31433171		T	C	gnomAD Exomes	PASS	NA	ENST00000389082.10	p.Asp697Gly	p.Asp697Gly	c.2090A>G	missense_variant				2	833110	0.0000024006433724238097	0	0	0	27298	0	0	0	984	0	0	0	276	0	0	0	1620	0	0	2	761904	0	0	0	16460	0	0	0	5152	0	0	0
12	31433174		A	C	gnomAD Exomes	PASS	NA	ENST00000389082.10	p.Leu696Arg	p.Leu696Arg	c.2087T>G	missense_variant				1	833110	0.0000012003216862119048	0	0	0	27298	0	0	0	984	0	0	0	276	0	0	0	1620	0	0	1	761904	0	0	0	16460	0	0	0	5152	0	0	0
12	31433180	rs762706484	A	G	gnomAD Exomes	PASS	NA	ENST00000389082.10	p.Val694Ala	p.Val694Ala	c.2081T>C	missense_variant				1	628574	0.0000015909025826712528	0	0	0	33076	0	0	0	43740	0	0	0	53122	0	0	0	4148	0	0	0	349952	0	0	1	69794	0	0	0	20984	0	0	0
12	31433181		C	T	gnomAD Exomes	PASS	NA	ENST00000389082.10	p.Val694Ile	p.Val694Ile	c.2080G>A	missense_variant				1	833110	0.0000012003216862119048	0	0	0	27298	0	0	0	984	0	0	0	276	0	0	0	1620	0	0	1	761904	0	0	0	16460	0	0	0	5152	0	0	0
12	31433183	rs542577550	T	A	gnomAD Exomes,gnomAD Genomes	PASS	PASS	ENST00000389082.10	p.His693Leu	p.His693Leu	c.2078A>T	missense_variant				8	1613832	0.000004957145477348324	0	0	0	62462	0	0	0	59998	0	0	0	63998	0	0	0	6680	0	0	6	1117046	0	0	1	86568	0	0	0	30960	0	0	0
12	31433183	rs542577550	T	C	gnomAD Exomes,gnomAD Genomes	PASS	PASS	ENST00000389082.10	p.His693Arg	p.His693Arg	c.2078A>G	missense_variant				6	1613950	0.0000037175872858514825	0	0	0	62484	0	0	3	60018	0	0	0	63998	0	0	0	6680	0	0	2	1117034	0	0	1	86546	0	0	0	30956	0	0	0
12	31433184	rs757177407	G	A	gnomAD Exomes	PASS	NA	ENST00000389082.10	p.His693Tyr	p.His693Tyr	c.2077C>T	missense_variant				3	1461658	0.0000020524637090208516	0	0	0	60372	0	0	1	44716	0	0	0	53392	0	0	0	5768	0	0	2	1111846	0	0	0	86254	0	0	0	26136	0	0	0
12	31433185	rs1380956215	C	A	gnomAD Exomes	PASS	NA	ENST00000389082.10	p.Glu692Asp	p.Glu692Asp	c.2076G>T	missense_variant				1	1461676	684000000	0	0	0	60374	0	0	0	44720	0	0	0	53396	0	0	0	5768	0	0	1	1111856	0	0	0	86254	0	0	0	26136	0	0	0
12	31433192		T	C	gnomAD Exomes	PASS	NA	ENST00000389082.10	p.His690Arg	p.His690Arg	c.2069A>G	missense_variant				5	1461684	0.000003420712000678669	0	0	0	60370	0	0	0	44724	0	0	0	53398	0	0	0	5768	0	0	5	1111858	0	0	0	86254	0	0	0	26136	0	0	0
12	31433195	rs755824758	T	C	gnomAD Exomes	PASS	NA	ENST00000389082.10	p.Gln689Arg	p.Gln689Arg	c.2066A>G	missense_variant				5	628574	0.000007954512913356263	0	0	1	33076	0	0	1	43740	0	0	0	53124	0	0	0	4148	0	0	3	349952	0	0	0	69792	0	0	0	20984	0	0	0
12	31433198	rs369424650	C	T	gnomAD Exomes	PASS	NA	ENST00000389082.10	p.Arg688His	p.Arg688His	c.2063G>A	missense_variant				6	628556	0.000009545688848726288	0	0	0	33074	0	0	1	43736	0	0	1	53126	0	0	0	4148	0	0	2	349946	0	0	0	69794	0	0	0	20980	0	0	2
12	31433199	rs1325635697	G	T	gnomAD Exomes,gnomAD Genomes	PASS	PASS	ENST00000389082.10	p.Arg688Ser	p.Arg688Ser	c.2062C>A	missense_variant				8	1613820	0.000004957182337559331	0	0	0	62460	0	0	8	59990	0	0	0	63988	0	0	0	6680	0	0	0	1117046	0	0	0	86570	0	0	0	30962	0	0	0
12	31433199	rs1325635697	G	A	gnomAD Exomes,gnomAD Genomes	PASS	PASS	ENST00000389082.10	p.Arg688Cys	p.Arg688Cys	c.2062C>T	missense_variant				44	1613820	0.000027264502856576324	0	0	1	62460	0	0	0	59990	0	0	0	63988	0	0	0	6680	0	0	41	1117046	0	0	0	86570	0	0	0	30962	0	0	0
12	31433201		A	T	gnomAD Exomes	PASS	NA	ENST00000389082.10	p.Leu687His	p.Leu687His	c.2060T>A	missense_variant				1	833110	0.0000012003216862119048	0	0	0	27298	0	0	0	984	0	0	0	276	0	0	0	1620	0	0	1	761904	0	0	0	16460	0	0	0	5152	0	0	0
12	31433202	rs372668455	G	A	gnomAD Exomes,gnomAD Genomes	PASS	PASS	ENST00000389082.10	p.Leu687Phe	p.Leu687Phe	c.2059C>T	missense_variant				34	1613816	0.000021068077153777134	0	0	3	62462	0	0	0	60000	0	0	0	64006	0	0	0	6680	0	0	7	1117040	0	0	0	86570	0	0	0	30958	0	0	0
12	31433204	rs1449601726	C	T	gnomAD Exomes,gnomAD Genomes	PASS	PASS	ENST00000389082.10	p.Arg686His	p.Arg686His	c.2057G>A	missense_variant				4	780662	0.000005123856419295419	0	0	0	35166	0	0	0	58996	0	0	0	63696	0	0	0	5058	0	0	1	355140	0	0	2	70108	0	0	1	25808	0	0	0
12	31433205	rs375599938	G	A	gnomAD Exomes,gnomAD Genomes	PASS	PASS	ENST00000389082.10	p.Arg686Cys	p.Arg686Cys	c.2056C>T	missense_variant				11	1613792	0.000006816243976918958	0	0	0	62462	0	0	0	59980	0	0	0	63992	0	0	0	6680	0	0	8	1117036	0	0	0	86568	0	0	0	30960	0	0	0
12	31433210		T	C	gnomAD Exomes	PASS	NA	ENST00000389082.10	p.Lys684Arg	p.Lys684Arg	c.2051A>G	missense_variant				1	833110	0.0000012003216862119048	0	0	0	27298	0	0	0	984	0	0	0	276	0	0	0	1620	0	0	0	761904	0	0	1	16460	0	0	0	5152	0	0	0
12	31433211		T	C	gnomAD Exomes	PASS	NA	ENST00000389082.10	p.Lys684Glu	p.Lys684Glu	c.2050A>G	missense_variant				1	833110	0.0000012003216862119048	0	0	0	27298	0	0	0	984	0	0	0	276	0	0	0	1620	0	0	1	761904	0	0	0	16460	0	0	0	5152	0	0	0
12	31433214	rs1943592827	T	C	gnomAD Exomes	PASS	NA	ENST00000389082.10	p.Arg683Gly	p.Arg683Gly	c.2047A>G	missense_variant				4	1461518	0.00000273688042158906	0	0	0	60366	0	0	0	44684	0	0	0	53398	0	0	0	5768	0	0	4	1111784	0	0	0	86226	0	0	0	26134	0	0	0
12	31433216	rs779402495	C	T	gnomAD Exomes	PASS	NA	ENST00000389082.10	p.Arg682His	p.Arg682His	c.2045G>A	missense_variant				10	1461424	0.000006842641150001642	0	0	0	60364	0	0	2	44670	0	0	0	53396	0	0	0	5766	0	0	6	1111738	0	0	1	86218	0	0	0	26130	0	0	1
12	31433217	rs748678281	G	C	gnomAD Exomes	PASS	NA	ENST00000389082.10	p.Arg682Gly	p.Arg682Gly	c.2044C>G	missense_variant				1	1461422	684000000	0	0	0	60364	0	0	1	44662	0	0	0	53394	0	0	0	5766	0	0	0	1111746	0	0	0	86216	0	0	0	26134	0	0	0
12	31433217	rs748678281	G	A	gnomAD Exomes	PASS	NA	ENST00000389082.10	p.Arg682Cys	p.Arg682Cys	c.2044C>T	missense_variant				11	1461420	0.000007526925866622874	0	0	0	60364	0	0	2	44662	0	0	4	53394	0	0	0	5766	0	0	3	1111744	0	0	1	86216	0	0	0	26134	0	0	1
12	31433219	rs1356592045	T	C	gnomAD Exomes	PASS	NA	ENST00000389082.10	p.Gln681Arg	p.Gln681Arg	c.2042A>G	missense_variant				1	627482	0.0000015936712128794132	0	0	0	33034	0	0	0	43476	0	0	0	53106	0	0	0	4148	0	0	0	349602	0	0	1	69508	0	0	0	20964	0	0	0
12	31433228	rs1270971080	G	C	gnomAD Exomes	PASS	NA	ENST00000389082.10	p.Ala678Gly	p.Ala678Gly	c.2033C>G	missense_variant				1	625524	0.000001598659683721168	0	0	0	32986	0	0	0	42890	0	0	0	53070	0	0	0	4146	0	0	0	349082	0	0	0	68936	0	0	0	20906	0	0	1
12	31433229	rs1943594098	C	T	gnomAD Exomes	PASS	NA	ENST00000389082.10	p.Ala678Thr	p.Ala678Thr	c.2032G>A	missense_variant				6	1458580	0.0000041135899299318515	0	0	0	60286	0	0	0	43848	0	0	0	53374	0	0	0	5766	0	0	5	1110948	0	0	1	85370	0	0	0	26056	0	0	0
12	31433231	rs1943594279	C	A	gnomAD Genomes	NA	PASS	ENST00000389082.10	p.Ser677Ile	p.Ser677Ile	c.2030G>T	missense_variant				1	152140	0.000006572893387669252	0	0	0	2092	0	0	0	15276	0	0	0	10604	0	0	0	912	0	0	0	5188	0	0	0	316	0	0	0	4818	0	0	0
12	31433231		C	T	gnomAD Exomes	PASS	NA	ENST00000389082.10	p.Ser677Asn	p.Ser677Asn	c.2030G>A	missense_variant				3	1457874	0.0000020577910025146206	0	0	0	60248	0	0	0	43614	0	0	0	53356	0	0	0	5766	0	0	3	1110800	0	0	0	85182	0	0	0	26026	0	0	0
12	31433234	rs773455309	C	A	gnomAD Exomes,gnomAD Genomes	PASS	PASS	ENST00000389082.10	p.Arg676Leu	p.Arg676Leu	c.2027G>T	missense_variant				4	1610378	0.0000024838888757794753	0	0	0	62326	0	0	0	59148	0	0	0	63926	0	0	0	6678	0	0	3	1115990	0	0	0	85714	0	0	0	30860	0	0	0
12	31433234	rs773455309	C	T	gnomAD Exomes,gnomAD Genomes	PASS	PASS	ENST00000389082.10	p.Arg676Gln	p.Arg676Gln	c.2027G>A	missense_variant				4	1610378	0.0000024838888757794753	0	0	0	62326	0	0	1	59148	0	0	2	63926	0	0	0	6678	0	0	1	1115990	0	0	0	85714	0	0	0	30860	0	0	0
12	31433235	rs771022934	G	A	gnomAD Exomes,gnomAD Genomes	PASS	PASS	ENST00000389082.10	p.Arg676Trp	p.Arg676Trp	c.2026C>T	missense_variant				14	1610328	0.000008693880998156897	0	0	1	62336	0	0	1	59090	0	0	0	63950	0	0	0	6678	0	0	8	1115938	0	0	1	85678	0	0	0	30876	0	0	1
12	31433235		G	C	gnomAD Exomes	PASS	NA	ENST00000389082.10	p.Arg676Gly	p.Arg676Gly	c.2026C>G	missense_variant				1	1458226	686000000	0	0	0	60246	0	0	0	43822	0	0	0	53356	0	0	0	5768	0	0	1	1110750	0	0	0	85362	0	0	0	26048	0	0	0
12	31433237		C	A	gnomAD Exomes	PASS	NA	ENST00000389082.10	p.Ser675Ile	p.Ser675Ile	c.2024G>T	missense_variant				1	1458392	686000000	0	0	0	60240	0	0	0	43826	0	0	0	53376	0	0	0	5768	0	0	1	1110860	0	0	0	85366	0	0	0	26056	0	0	0
12	31433241	rs371067623	C	T	gnomAD Exomes,gnomAD Genomes	PASS	PASS	ENST00000389082.10	p.Val674Ile	p.Val674Ile	c.2020G>A	missense_variant				85	1608942	0.000052829747747277405	0	0	0	62256	0	0	0	58706	0	0	1	63924	0	0	0	6672	0	0	75	1115532	0	0	0	85340	0	0	0	30832	0	0	0
12	31433241		C	A	gnomAD Exomes	PASS	NA	ENST00000389082.10	p.Val674Leu	p.Val674Leu	c.2020G>T	missense_variant				1	1456836	686000000	0	0	0	60172	0	0	0	43444	0	0	0	53332	0	0	0	5760	0	0	1	1110344	0	0	0	85024	0	0	0	26004	0	0	0
12	31433244		A	G	gnomAD Exomes	PASS	NA	ENST00000389082.10	p.Trp673Arg	p.Trp673Arg	c.2017T>C	missense_variant				7	1456448	0.000004806213472777607	0	0	0	60146	0	0	0	43332	0	0	0	53338	0	0	0	5762	0	0	7	1110178	0	0	0	85008	0	0	0	26000	0	0	0
12	31433246	rs759799944	C	A	gnomAD Exomes	PASS	NA	ENST00000389082.10	p.Arg672Leu	p.Arg672Leu	c.2015G>T	missense_variant				6	1454322	0.000004125633800492601	0	0	2	60050	0	0	0	42820	0	0	0	53282	0	0	0	5758	0	0	4	1109392	0	0	0	84602	0	0	0	25924	0	0	0
12	31433246	rs759799944	C	T	gnomAD Exomes,gnomAD Genomes	PASS	PASS	ENST00000389082.10	p.Arg672His	p.Arg672His	c.2015G>A	missense_variant				13	1606364	0.000008092810844864552	0	0	1	62132	0	0	0	58092	0	0	0	63826	0	0	0	6670	0	0	5	1114590	0	0	5	84918	0	0	0	30748	0	0	0
12	31433247	rs1179746239	G	A	gnomAD Exomes	PASS	NA	ENST00000389082.10	p.Arg672Cys	p.Arg672Cys	c.2014C>T	missense_variant				5	1454898	0.000003436667037826707	0	0	0	60080	0	0	1	42994	0	0	0	53296	0	0	0	5754	0	0	4	1109636	0	0	0	84714	0	0	0	25930	0	0	0
12	31433248		A	T	gnomAD Exomes	PASS	NA	ENST00000389082.10	p.Asn671Lys	p.Asn671Lys	c.2013T>A	missense_variant				1	622340	0.000001606838705530739	0	0	0	32804	0	0	0	42074	0	0	0	53050	0	0	0	4134	0	0	1	347956	0	0	0	68344	0	0	0	20800	0	0	0
12	31442777	rs758995325	G	T	gnomAD Exomes	PASS	NA	ENST00000389082.10	p.Asn670Lys	p.Asn670Lys	c.2010C>A	missense_variant				1	627660	0.0000015932192588344008	0	0	0	33034	0	0	0	43630	0	0	0	53104	0	0	0	4148	0	0	0	349612	0	0	0	69470	0	0	0	20940	0	0	1
12	31442781	rs778476104	C	T	gnomAD Exomes	PASS	NA	ENST00000389082.10	p.Ser669Asn	p.Ser669Asn	c.2006G>A	missense_variant				3	1460670	0.0000020538519994249213	0	0	1	60326	0	0	0	44592	0	0	0	53378	0	0	0	5768	0	0	2	1111472	0	0	0	85892	0	0	0	26102	0	0	0
12	31442782	rs1486052245	T	C	gnomAD Exomes	PASS	NA	ENST00000389082.10	p.Ser669Gly	p.Ser669Gly	c.2005A>G	missense_variant				1	627798	0.0000015928690438644277	0	0	0	33034	0	0	0	43636	0	0	0	53116	0	0	0	4148	0	0	1	349692	0	0	0	69488	0	0	0	20952	0	0	0
12	31442784		G	A	gnomAD Exomes	PASS	NA	ENST00000389082.10	p.Thr668Ile	p.Thr668Ile	c.2003C>T	missense_variant				1	833110	0.0000012003216862119048	0	0	1	27298	0	0	0	984	0	0	0	276	0	0	0	1620	0	0	0	761904	0	0	0	16460	0	0	0	5152	0	0	0
12	31442785	rs747521870	T	C	gnomAD Exomes,gnomAD Genomes	PASS	PASS	ENST00000389082.10	p.Thr668Ala	p.Thr668Ala	c.2002A>G	missense_variant				3	1613418	0.000001859406551804926	0	0	0	62448	0	0	0	59938	0	0	2	64006	0	0	0	6680	0	0	0	1116906	0	0	1	86366	0	0	0	30948	0	0	0
12	31442785	rs747521870	T	A	gnomAD Exomes	PASS	NA	ENST00000389082.10	p.Thr668Ser	p.Thr668Ser	c.2002A>T	missense_variant				2	1461226	0.000001368713669206543	0	0	0	60358	0	0	0	44664	0	0	0	53394	0	0	0	5768	0	0	2	1111714	0	0	0	86050	0	0	0	26116	0	0	0
12	31442790		C	T	gnomAD Exomes	PASS	NA	ENST00000389082.10	p.Gly666Glu	p.Gly666Glu	c.1997G>A	missense_variant				1	628162	0.000001591946026661912	0	0	0	33060	0	0	1	43702	0	0	0	53124	0	0	0	4146	0	0	0	349774	0	0	0	69630	0	0	0	20970	0	0	0
12	31442794	rs770983656	T	C	gnomAD Exomes,gnomAD Genomes	PASS	PASS	ENST00000389082.10	p.Thr665Ala	p.Thr665Ala	c.1993A>G	missense_variant				4	1613624	0.000002478892232639078	0	0	0	62454	0	0	1	59964	0	0	0	64018	0	0	0	6678	0	0	3	1116966	0	0	0	86452	0	0	0	30954	0	0	0
12	31442796	rs1944093725	G	A	gnomAD Exomes	PASS	NA	ENST00000389082.10	p.Ala664Val	p.Ala664Val	c.1991C>T	missense_variant				1	628250	0.0000015917230401910069	0	0	0	33062	0	0	0	43714	0	0	0	53114	0	0	0	4146	0	0	0	349822	0	0	0	69674	0	0	0	20974	0	0	1
12	31442797	rs994305513	C	T	gnomAD Exomes,gnomAD Genomes	PASS	PASS	ENST00000389082.10	p.Ala664Thr	p.Ala664Thr	c.1990G>A	missense_variant				4	1613420	0.0000024792056625057332	0	0	1	62448	0	0	0	59954	0	0	0	63982	0	0	0	6676	0	0	1	1116898	0	0	1	86446	0	0	1	30940	0	0	0
12	31442806	rs1171811242	C	A	gnomAD Exomes	PASS	NA	ENST00000389082.10	p.Asp661Tyr	p.Asp661Tyr	c.1981G>T	missense_variant				4	1461392	0.000002737116393137502	0	0	0	60360	0	0	0	44698	0	0	0	53400	0	0	0	5768	0	0	4	1111746	0	0	0	86128	0	0	0	26128	0	0	0
12	31442806	rs1171811242	C	T	gnomAD Exomes,gnomAD Genomes	PASS	PASS	ENST00000389082.10	p.Asp661Asn	p.Asp661Asn	c.1981G>A	missense_variant	Uncertain significance	2295357		8	1613502	0.000004958159332929243	0	0	0	62452	0	0	0	59962	0	0	0	63998	0	0	0	6680	0	0	4	1116934	0	0	0	86444	0	0	0	30948	0	0	2
12	31442809	rs1000296706	A	C	gnomAD Exomes,gnomAD Genomes	PASS	PASS	ENST00000389082.10	p.Ser660Ala	p.Ser660Ala	c.1978T>G	missense_variant				3	985246	0.0000030449248208061743	0	0	0	29392	0	0	0	16258	0	0	0	10886	0	0	0	2532	0	0	0	767094	0	0	0	16776	0	0	0	9970	0	0	0
12	31442818		T	C	gnomAD Exomes	PASS	NA	ENST00000389082.10	p.Lys657Glu	p.Lys657Glu	c.1969A>G	missense_variant				2	833110	0.0000024006433724238097	0	0	0	27298	0	0	0	984	0	0	0	276	0	0	0	1620	0	0	2	761904	0	0	0	16460	0	0	0	5152	0	0	0
12	31442820		G	C	gnomAD Exomes	PASS	NA	ENST00000389082.10	p.Pro656Arg	p.Pro656Arg	c.1967C>G	missense_variant				1	628336	0.0000015915051819408723	0	0	0	33074	0	0	0	43722	0	0	0	53122	0	0	0	4148	0	0	0	349876	0	0	0	69672	0	0	0	20974	0	0	1
12	31442821		G	T	gnomAD Exomes	PASS	NA	ENST00000389082.10	p.Pro656Thr	p.Pro656Thr	c.1966C>A	missense_variant				2	1461476	0.0000013684795371254813	0	0	0	60368	0	0	0	44706	0	0	0	53394	0	0	0	5768	0	0	2	1111808	0	0	0	86138	0	0	0	26128	0	0	0
12	31442824		A	G	gnomAD Exomes	PASS	NA	ENST00000389082.10	p.Phe655Leu	p.Phe655Leu	c.1963T>C	missense_variant				1	1461454	684000000	0	0	0	60368	0	0	0	44706	0	0	0	53398	0	0	0	5768	0	0	0	1111796	0	0	1	86130	0	0	0	26124	0	0	0
12	31442829		C	G	gnomAD Exomes	PASS	NA	ENST00000389082.10	p.Gly653Ala	p.Gly653Ala	c.1958G>C	missense_variant				3	833110	0.0000036009650586357143	0	0	0	27298	0	0	0	984	0	0	0	276	0	0	0	1620	0	0	3	761904	0	0	0	16460	0	0	0	5152	0	0	0
12	31442830		C	T	gnomAD Exomes	PASS	NA	ENST00000389082.10	p.Gly653Arg	p.Gly653Arg	c.1957G>A	missense_variant				1	628298	0.0000015916014375344185	0	0	0	33072	0	0	0	43706	0	0	0	53118	0	0	0	4148	0	0	1	349888	0	0	0	69646	0	0	0	20972	0	0	0
12	31442832		T	C	gnomAD Exomes	PASS	NA	ENST00000389082.10	p.Gln652Arg	p.Gln652Arg	c.1955A>G	missense_variant				5	628222	0.000007958969918277296	0	0	0	33070	0	0	0	43708	0	0	0	53114	0	0	0	4148	0	0	5	349854	0	0	0	69610	0	0	0	20970	0	0	0
12	31442836	rs1310590564	C	T	gnomAD Exomes	PASS	NA	ENST00000389082.10	p.Glu651Lys	p.Glu651Lys	c.1951G>A	missense_variant				1	628208	0.0000015918294577592136	0	0	0	33066	0	0	0	43710	0	0	0	53112	0	0	0	4148	0	0	1	349848	0	0	0	69606	0	0	0	20968	0	0	0
12	31442838	rs1944096769	T	C	gnomAD Exomes	PASS	NA	ENST00000389082.10	p.Tyr650Cys	p.Tyr650Cys	c.1949A>G	missense_variant				3	1461282	0.000002052991824986553	0	0	0	60364	0	0	0	44686	0	0	0	53390	0	0	0	5768	0	0	0	1111736	0	0	3	86050	0	0	0	26122	0	0	0
12	31442839		A	G	gnomAD Exomes	PASS	NA	ENST00000389082.10	p.Tyr650His	p.Tyr650His	c.1948T>C	missense_variant				1	628092	0.0000015921234468835777	0	0	0	33062	0	0	0	43680	0	0	0	53114	0	0	0	4148	0	0	1	349806	0	0	0	69566	0	0	0	20968	0	0	0
12	31442841		T	C	gnomAD Exomes	PASS	NA	ENST00000389082.10	p.Lys649Arg	p.Lys649Arg	c.1946A>G	missense_variant				2	1461200	0.000001368738023542294	0	0	0	60362	0	0	0	44668	0	0	0	53386	0	0	0	5768	0	0	2	1111696	0	0	0	86036	0	0	0	26118	0	0	0
12	31442848	rs377460577	G	C	gnomAD Exomes,gnomAD Genomes	PASS	PASS	ENST00000389082.10	p.Gln647Glu	p.Gln647Glu	c.1939C>G	missense_variant				2	779846	0.000002564608909964275	0	0	0	35134	0	0	0	58890	0	0	0	63708	0	0	0	5060	0	0	0	354842	0	0	0	69776	0	0	0	25780	0	0	0
12	31442856	rs1944097741	T	C	gnomAD Exomes	PASS	NA	ENST00000389082.10	p.Lys644Arg	p.Lys644Arg	c.1931A>G	missense_variant				1	627306	0.0000015941183409691602	0	0	1	33034	0	0	0	43568	0	0	0	53078	0	0	0	4148	0	0	0	349446	0	0	0	69354	0	0	0	20940	0	0	0
12	31442857		T	C	gnomAD Exomes	PASS	NA	ENST00000389082.10	p.Lys644Glu	p.Lys644Glu	c.1930A>G	missense_variant				2	833108	0.0000024006491355262463	0	0	0	27298	0	0	0	984	0	0	0	276	0	0	0	1620	0	0	2	761902	0	0	0	16460	0	0	0	5152	0	0	0
12	31442859		A	G	gnomAD Exomes	PASS	NA	ENST00000389082.10	p.Met643Thr	p.Met643Thr	c.1928T>C	missense_variant				4	1460078	0.000002739579666291801	0	0	0	60324	0	0	0	44488	0	0	0	53340	0	0	0	5766	0	0	3	1111190	0	0	1	85750	0	0	0	26076	0	0	0
12	31442862		T	C	gnomAD Exomes	PASS	NA	ENST00000389082.10	p.Asp642Gly	p.Asp642Gly	c.1925A>G	missense_variant				1	833108	0.0000012003245677631232	0	0	0	27298	0	0	0	984	0	0	0	276	0	0	0	1620	0	0	1	761902	0	0	0	16460	0	0	0	5152	0	0	0
12	31442863		C	A	gnomAD Exomes	PASS	NA	ENST00000389082.10	p.Asp642Tyr	p.Asp642Tyr	c.1924G>T	missense_variant				1	626246	0.0000015968165864532468	0	0	0	33004	0	0	0	43380	0	0	0	53016	0	0	0	4144	0	0	0	348922	0	0	0	69154	0	0	1	20916	0	0	0
12	31442869		G	C	gnomAD Exomes	PASS	NA	ENST00000389082.10	p.Leu640Val	p.Leu640Val	c.1918C>G	missense_variant				1	833104	0.0000012003303309070656	0	0	0	27298	0	0	0	984	0	0	0	276	0	0	0	1620	0	0	1	761898	0	0	0	16460	0	0	0	5152	0	0	0
12	31442870		A	T	gnomAD Exomes	PASS	NA	ENST00000389082.10	p.His639Gln	p.His639Gln	c.1917T>A	missense_variant				1	624308	0.000001601773483601043	0	0	0	32956	0	0	0	43026	0	0	0	52948	0	0	0	4142	0	0	1	347962	0	0	0	68752	0	0	0	20842	0	0	0
12	31442871		T	G	gnomAD Exomes	PASS	NA	ENST00000389082.10	p.His639Pro	p.His639Pro	c.1916A>C	missense_variant				1	1457414	686000000	0	0	0	60258	0	0	0	44012	0	0	0	53226	0	0	0	5762	0	0	1	1109870	0	0	0	85190	0	0	0	26004	0	0	0
12	31442871	rs1256492193	T	C	gnomAD Exomes	PASS	NA	ENST00000389082.10	p.His639Arg	p.His639Arg	c.1916A>G	missense_variant				7	1457414	0.000004803027828743239	0	0	0	60258	0	0	0	44012	0	0	0	53226	0	0	0	5762	0	0	7	1109870	0	0	0	85190	0	0	0	26004	0	0	0
12	31442875	rs1944098790	G	C	gnomAD Exomes,gnomAD Genomes	PASS	PASS	ENST00000389082.10	p.Pro638Ala	p.Pro638Ala	c.1912C>G	missense_variant				2	774606	0.000002581957795317878	0	0	0	34986	0	0	0	57978	0	0	0	63432	0	0	0	5052	0	0	0	352216	0	0	0	68790	0	0	0	25620	0	0	0
12	31442878		G	A	gnomAD Exomes	PASS	NA	ENST00000389082.10	p.His637Tyr	p.His637Tyr	c.1909C>T	missense_variant				5	1453256	0.0000034405500476172125	0	0	0	60130	0	0	0	43242	0	0	0	53028	0	0	0	5756	0	0	5	1107618	0	0	0	84594	0	0	0	25912	0	0	0
12	31442881		T	A	gnomAD Exomes	PASS	NA	ENST00000389082.10	p.Ile636Phe	p.Ile636Phe	c.1906A>T	missense_variant				1	1452354	689000000	0	0	0	60100	0	0	0	43026	0	0	0	52980	0	0	0	5758	0	0	0	1107188	0	0	0	84456	0	0	0	25894	0	0	0
12	31442881	rs1347109629	T	C	gnomAD Exomes	PASS	NA	ENST00000389082.10	p.Ile636Val	p.Ile636Val	c.1906A>G	missense_variant				6	1452354	0.0000041312242056688655	0	0	0	60100	0	0	1	43026	0	0	0	52980	0	0	0	5758	0	0	4	1107188	0	0	1	84456	0	0	0	25894	0	0	0
12	31442883	rs1210244427	G	T	gnomAD Exomes	PASS	NA	ENST00000389082.10	p.Ala635Glu	p.Ala635Glu	c.1904C>A	missense_variant				1	618242	0.000001617489591454479	0	0	0	32776	0	0	0	41844	0	0	0	52654	0	0	0	4138	0	0	1	344744	0	0	0	67880	0	0	0	20726	0	0	0
12	31442887		T	C	gnomAD Exomes	PASS	NA	ENST00000389082.10	p.Thr634Ala	p.Thr634Ala	c.1900A>G	missense_variant				1	833098	0.0000012003389757267452	0	0	0	27298	0	0	0	984	0	0	0	276	0	0	0	1620	0	0	1	761892	0	0	0	16460	0	0	0	5152	0	0	0
12	31442895	rs1944099969	A	G	gnomAD Exomes	PASS	NA	ENST00000389082.10	p.Met631Thr	p.Met631Thr	c.1892T>C	missense_variant				3	611116	0.000004909051636677816	0	0	0	32522	0	0	0	40432	0	0	0	52332	0	0	0	4126	0	0	3	340890	0	0	0	67058	0	0	0	20584	0	0	0
12	31442899		T	G	gnomAD Exomes	PASS	NA	ENST00000389082.10	p.Lys630Gln	p.Lys630Gln	c.1888A>C	missense_variant				1	608170	0.0000016442770935758095	0	0	0	32404	0	0	0	39900	0	0	0	52158	0	0	0	4122	0	0	1	339300	0	0	0	66740	0	0	0	20546	0	0	0
12	31442904		A	G	gnomAD Exomes	PASS	NA	ENST00000389082.10	p.Leu628Pro	p.Leu628Pro	c.1883T>C	missense_variant				1	604386	0.0000016545717471946737	0	0	0	32288	0	0	0	39198	0	0	0	51916	0	0	0	4122	0	0	1	337316	0	0	0	66386	0	0	0	20496	0	0	0
12	31442905		G	T	gnomAD Exomes	PASS	NA	ENST00000389082.10	p.Leu628Met	p.Leu628Met	c.1882C>A	missense_variant				1	1436266	696000000	0	0	0	59526	0	0	0	40012	0	0	0	52128	0	0	0	5740	0	0	1	1098580	0	0	0	82650	0	0	0	25636	0	0	0
12	31442914	rs778280035	C	T	gnomAD Exomes,gnomAD Genomes	PASS	PASS	ENST00000389082.10	p.Glu625Lys	p.Glu625Lys	c.1873G>A	missense_variant	Uncertain significance	2297620		33	1574794	0.000020955121749257362	0	0	1	61154	0	0	0	53198	0	0	0	61904	0	0	0	6628	0	0	29	1097010	0	0	0	81202	0	0	0	30266	0	0	0
12	31442916	rs1178756093	A	G	gnomAD Exomes,gnomAD Genomes	PASS	PASS	ENST00000389082.10	p.Ile624Thr	p.Ile624Thr	c.1871T>C	missense_variant				8	1570738	0.0000050931472976397084	0	0	0	60994	0	0	6	52644	0	0	0	61702	0	0	0	6622	0	0	2	1094820	0	0	0	80694	0	0	0	30216	0	0	0
12	31442917	rs199598605	T	C	gnomAD Exomes,gnomAD Genomes	PASS	PASS	ENST00000389082.10	p.Ile624Val	p.Ile624Val	c.1870A>G	missense_variant				144	1566638	0.00009191657549478565	0	0	12	60796	0	0	8	52060	0	0	0	61432	0	0	0	6614	0	0	119	1092900	0	0	1	80130	0	0	0	30158	0	0	0
12	31442917		T	A	gnomAD Exomes	PASS	NA	ENST00000389082.10	p.Ile624Phe	p.Ile624Phe	c.1870A>T	missense_variant				1	1414452	707000000	0	0	0	58704	0	0	0	36788	0	0	0	50814	0	0	0	5702	0	0	1	1087702	0	0	0	79814	0	0	0	25332	0	0	0
12	31442919	rs757728833	G	A	gnomAD Exomes,gnomAD Genomes	PASS	PASS	ENST00000389082.10	p.Ser623Leu	p.Ser623Leu	c.1868C>T	missense_variant				28	1563786	0.000017905263252132965	0	0	0	60686	0	0	0	51766	0	0	0	61222	0	0	0	6612	0	0	27	1091308	0	0	0	79896	0	0	0	30140	0	0	0
12	31442925		G	T	gnomAD Exomes	PASS	NA	ENST00000389082.10	p.Ala621Asp	p.Ala621Asp	c.1862C>A	missense_variant				3	1400374	0.000002142284846762365	0	0	0	58078	0	0	0	34928	0	0	0	49876	0	0	0	5672	0	0	3	1080886	0	0	0	78248	0	0	0	25054	0	0	0
12	31442925	rs982200457	G	A	gnomAD Exomes,gnomAD Genomes	PASS	PASS	ENST00000389082.10	p.Ala621Val	p.Ala621Val	c.1862C>T	missense_variant				2	1552406	0.0000012883227712338138	0	0	0	60162	0	0	0	50190	0	0	0	60450	0	0	0	6582	0	0	1	1086078	0	0	0	78564	0	0	0	29868	0	0	0
12	31447541	rs1944325894	C	T	gnomAD Exomes	PASS	NA	ENST00000389082.10	p.Ala620Thr	p.Ala620Thr	c.1858G>A	missense_variant				1	616810	0.0000016212447917511065	0	0	0	32564	0	0	0	41804	0	0	0	52990	0	0	0	4096	0	0	1	343742	0	0	0	67914	0	0	0	20588	0	0	0
12	31447549	rs752466360	A	G	gnomAD Exomes,gnomAD Genomes	PASS	PASS	ENST00000389082.10	p.Leu617Ser	p.Leu617Ser	c.1850T>C	missense_variant				20	1605766	0.000012455114879752094	0	0	1	62110	0	0	0	58416	0	0	0	63942	0	0	0	6642	0	0	17	1113126	0	0	0	85194	0	0	0	30668	0	0	0
12	31447555		C	T	gnomAD Exomes	PASS	NA	ENST00000389082.10	p.Ser615Asn	p.Ser615Asn	c.1844G>A	missense_variant				3	833034	0.0000036012935846556083	0	0	0	27296	0	0	0	984	0	0	0	276	0	0	0	1620	0	0	3	761838	0	0	0	16456	0	0	0	5152	0	0	0
12	31447559		A	G	gnomAD Exomes	PASS	NA	ENST00000389082.10	p.Cys614Arg	p.Cys614Arg	c.1840T>C	missense_variant				1	833088	0.0000012003533840362603	0	0	0	27298	0	0	0	984	0	0	0	276	0	0	0	1620	0	0	1	761882	0	0	0	16460	0	0	0	5152	0	0	0
12	31447563	rs1944326363	C	G	gnomAD Genomes	NA	PASS	ENST00000389082.10	p.Gln612His	p.Gln612His	c.1836G>C	missense_variant				1	152132	0.00000657323902926406	0	0	0	2094	0	0	0	15268	0	0	0	10602	0	0	0	912	0	0	0	5192	0	0	0	316	0	0	1	4832	0	0	0
12	31447564	rs1343067195	T	C	gnomAD Exomes	PASS	NA	ENST00000389082.10	p.Gln612Arg	p.Gln612Arg	c.1835A>G	missense_variant				1	626982	0.0000015949421195504816	0	0	0	32992	0	0	0	43496	0	0	0	53092	0	0	0	4140	0	0	1	349150	0	0	0	69526	0	0	0	20914	0	0	0
12	31447565		G	C	gnomAD Exomes	PASS	NA	ENST00000389082.10	p.Gln612Glu	p.Gln612Glu	c.1834C>G	missense_variant				1	833100	0.0000012003360941063497	0	0	0	27298	0	0	0	984	0	0	0	276	0	0	0	1620	0	0	1	761894	0	0	0	16460	0	0	0	5152	0	0	0
12	31447567	rs914100974	T	C	gnomAD Exomes	PASS	NA	ENST00000389082.10	p.Tyr611Cys	p.Tyr611Cys	c.1832A>G	missense_variant				3	1461160	0.000002053163240165348	0	0	0	60342	0	0	0	44644	0	0	0	53384	0	0	0	5764	0	0	3	1111610	0	0	0	86168	0	0	0	26104	0	0	0
12	31447569	rs34129725	T	C	gnomAD Exomes,gnomAD Genomes	PASS	PASS	ENST00000389082.10	p.Ile610Met	p.Ile610Met	c.1830A>G	missense_variant				11624	1613760	0.007203053737854452	85	0	604	62470	6	0	310	60000	3	0	47	64010	0	0	82	6680	1	0	8168	1116912	33	0	243	86512	3	0	1338	30950	37	0	188
12	31447571	rs374898622	T	C	gnomAD Exomes,gnomAD Genomes	PASS	PASS	ENST00000389082.10	p.Ile610Val	p.Ile610Val	c.1828A>G	missense_variant				81	1613720	0.000050194581463946654	0	0	3	62450	0	0	2	59986	0	0	16	64006	0	0	3	6680	0	0	53	1116978	0	0	0	86556	0	0	0	30948	0	0	0
12	31447573		G	A	gnomAD Exomes	PASS	NA	ENST00000389082.10	p.Ser609Phe	p.Ser609Phe	c.1826C>T	missense_variant				1	1461468	684000000	0	0	0	60352	0	0	0	44712	0	0	0	53386	0	0	0	5768	0	0	1	1111736	0	0	0	86236	0	0	0	26120	0	0	0
12	31447573		G	C	gnomAD Exomes	PASS	NA	ENST00000389082.10	p.Ser609Cys	p.Ser609Cys	c.1826C>G	missense_variant				1	1461468	684000000	0	0	0	60352	0	0	0	44712	0	0	0	53386	0	0	0	5768	0	0	1	1111736	0	0	0	86236	0	0	0	26120	0	0	0
12	31447574	rs1438569340	A	T	gnomAD Exomes	PASS	NA	ENST00000389082.10	p.Ser609Thr	p.Ser609Thr	c.1825T>A	missense_variant				4	628418	0.000006365190048661878	0	0	0	33060	0	0	0	43732	0	0	0	53114	0	0	0	4148	0	0	0	349872	0	0	4	69778	0	0	0	20972	0	0	0
12	31447579	rs1311405321	C	T	gnomAD Exomes,gnomAD Genomes	PASS	PASS	ENST00000389082.10	p.Arg607Gln	p.Arg607Gln	c.1820G>A	missense_variant				16	1613704	0.00000991507736239112	0	0	0	62476	0	0	0	60006	0	0	0	63966	0	0	0	6678	0	0	10	1116976	0	0	2	86520	0	0	1	30950	0	0	1
12	31447580		G	A	gnomAD Exomes	PASS	NA	ENST00000389082.10	p.Arg607Trp	p.Arg607Trp	c.1819C>T	missense_variant				9	1461478	0.000006158149489763103	0	0	0	60358	0	0	0	44720	0	0	0	53378	0	0	0	5768	0	0	8	1111766	0	0	0	86204	0	0	0	26124	0	0	1
12	31447589		G	T	gnomAD Exomes	PASS	NA	ENST00000389082.10	p.Pro604Thr	p.Pro604Thr	c.1810C>A	missense_variant				2	1461634	0.000001368331606954956	0	0	0	60368	0	0	0	44724	0	0	0	53392	0	0	0	5768	0	0	2	1111838	0	0	0	86246	0	0	0	26132	0	0	0
12	31447589	rs751889421	G	A	gnomAD Exomes	PASS	NA	ENST00000389082.10	p.Pro604Ser	p.Pro604Ser	c.1810C>T	missense_variant				11	1461634	0.000007525823838252258	0	0	0	60368	0	0	0	44724	0	0	0	53392	0	0	0	5768	0	0	10	1111838	0	0	1	86246	0	0	0	26132	0	0	0
12	31447591		G	A	gnomAD Exomes	PASS	NA	ENST00000389082.10	p.Ala603Val	p.Ala603Val	c.1808C>T	missense_variant				4	1461660	0.000002736614534159791	0	0	0	60370	0	0	0	44722	0	0	0	53394	0	0	0	5768	0	0	4	1111854	0	0	0	86254	0	0	0	26132	0	0	0
12	31447592	rs1315336718	C	T	gnomAD Exomes,gnomAD Genomes	PASS	PASS	ENST00000389082.10	p.Ala603Thr	p.Ala603Thr	c.1807G>A	missense_variant				2	780572	0.000002562223600129136	0	0	0	35162	0	0	0	59008	0	0	2	63694	0	0	0	5058	0	0	0	355126	0	0	0	70104	0	0	0	25786	0	0	0
12	31447598	rs1319449432	C	T	gnomAD Exomes,gnomAD Genomes	PASS	PASS	ENST00000389082.10	p.Val601Ile	p.Val601Ile	c.1801G>A	missense_variant				7	1613808	0.0000043375667985286975	0	0	1	62460	0	0	0	59996	0	0	4	63980	0	0	0	6680	0	0	1	1117052	0	0	0	86572	0	0	0	30954	0	0	0
12	31447601		T	C	gnomAD Exomes	PASS	NA	ENST00000389082.10	p.Asn600Asp	p.Asn600Asp	c.1798A>G	missense_variant				1	628574	0.0000015909025826712528	0	0	0	33074	0	0	0	43740	0	0	0	53120	0	0	0	4148	0	0	1	349958	0	0	0	69798	0	0	0	20980	0	0	0
12	31447603	rs1944328003	T	C	gnomAD Exomes	PASS	NA	ENST00000389082.10	p.Tyr599Cys	p.Tyr599Cys	c.1796A>G	missense_variant				1	833110	0.0000012003216862119048	0	0	0	27298	0	0	0	984	0	0	0	276	0	0	0	1620	0	0	0	761904	0	0	1	16460	0	0	0	5152	0	0	0
12	31447609	rs757740273	C	T	gnomAD Exomes	PASS	NA	ENST00000389082.10	p.Arg597Lys	p.Arg597Lys	c.1790G>A	missense_variant				3	628568	0.000004772753305927123	0	0	0	33074	0	0	0	43738	0	0	0	53122	0	0	0	4148	0	0	0	349958	0	0	3	69794	0	0	0	20978	0	0	0
12	31447615	rs781690752	T	G	gnomAD Exomes	PASS	NA	ENST00000389082.10	p.Lys595Thr	p.Lys595Thr	c.1784A>C	missense_variant				3	628572	0.000004772722933888242	0	0	0	33074	0	0	0	43740	0	0	0	53122	0	0	0	4148	0	0	1	349958	0	0	0	69794	0	0	0	20980	0	0	2
12	31447616		T	G	gnomAD Exomes	PASS	NA	ENST00000389082.10	p.Lys595Gln	p.Lys595Gln	c.1783A>C	missense_variant				1	628564	0.0000015909278927841874	0	0	0	33074	0	0	1	43738	0	0	0	53124	0	0	0	4148	0	0	0	349954	0	0	0	69792	0	0	0	20978	0	0	0
12	31447618	rs1013606242	T	C	gnomAD Exomes,gnomAD Genomes	PASS	PASS	ENST00000389082.10	p.Asp594Gly	p.Asp594Gly	c.1781A>G	missense_variant				3	1613836	0.0000018589249465249258	0	0	0	62464	0	0	0	59998	0	0	0	64016	0	0	0	6680	0	0	2	1117050	0	0	0	86564	0	0	0	30962	0	0	0
12	31447619	rs1477924907	C	T	gnomAD Genomes	NA	PASS	ENST00000389082.10	p.Asp594Asn	p.Asp594Asn	c.1780G>A	missense_variant				1	152120	0.000006573757559821194	0	0	0	2094	0	0	0	15270	0	0	0	10598	0	0	0	912	0	0	1	5198	0	0	0	316	0	0	0	4830	0	0	0
12	31447624	rs750910741	C	T	gnomAD Exomes	PASS	NA	ENST00000389082.10	p.Arg592Gln	p.Arg592Gln	c.1775G>A	missense_variant				5	1461664	0.0000034207588064014714	0	0	0	60368	0	0	0	44716	0	0	0	53398	0	0	0	5768	0	0	4	1111858	0	0	1	86254	0	0	0	26132	0	0	0
12	31447625	rs1176108312	G	A	gnomAD Exomes,gnomAD Genomes	PASS	PASS	ENST00000389082.10	p.Arg592Trp	p.Arg592Trp	c.1774C>T	missense_variant				7	1613662	0.000004337959250450218	0	0	0	62458	0	0	0	59982	0	0	0	63976	0	0	0	6680	0	0	4	1117046	0	0	0	86560	0	0	0	30948	0	0	2
12	31447625		G	C	gnomAD Exomes	PASS	NA	ENST00000389082.10	p.Arg592Gly	p.Arg592Gly	c.1774C>G	missense_variant				1	1461664	684000000	0	0	0	60370	0	0	0	44724	0	0	0	53396	0	0	0	5768	0	0	1	1111858	0	0	0	86244	0	0	0	26134	0	0	0
12	31447632		A	C	gnomAD Exomes	PASS	NA	ENST00000389082.10	p.Phe589Leu	p.Phe589Leu	c.1767T>G	missense_variant				1	833108	0.0000012003245677631232	0	0	0	27298	0	0	0	984	0	0	0	276	0	0	0	1620	0	0	1	761902	0	0	0	16460	0	0	0	5152	0	0	0
12	31447633	rs756250147	A	G	gnomAD Exomes	PASS	NA	ENST00000389082.10	p.Phe589Ser	p.Phe589Ser	c.1766T>C	missense_variant				1	628546	0.000001590973453016963	0	0	0	33072	0	0	0	43738	0	0	0	53122	0	0	0	4148	0	0	0	349950	0	0	0	69782	0	0	0	20980	0	0	1
12	31447637		C	T	gnomAD Exomes	PASS	NA	ENST00000389082.10	p.Val588Ile	p.Val588Ile	c.1762G>A	missense_variant				1	628544	0.0000015909785154261276	0	0	0	33074	0	0	0	43736	0	0	0	53122	0	0	0	4148	0	0	1	349948	0	0	0	69782	0	0	0	20980	0	0	0
12	31447639		C	A	gnomAD Exomes	PASS	NA	ENST00000389082.10	p.Arg587Leu	p.Arg587Leu	c.1760G>T	missense_variant				1	1461638	684000000	0	0	0	60370	0	0	0	44722	0	0	0	53398	0	0	0	5768	0	0	0	1111842	0	0	1	86236	0	0	0	26132	0	0	0
12	31447639	rs780091583	C	T	gnomAD Exomes,gnomAD Genomes	PASS	PASS	ENST00000389082.10	p.Arg587Gln	p.Arg587Gln	c.1760G>A	missense_variant				22	1613612	0.000013634008671229515	0	0	0	62458	0	0	1	59950	0	0	0	63992	0	0	0	6680	0	0	7	1117028	0	0	5	86552	0	0	0	30938	0	0	4
12	31447640	rs201039344	G	A	gnomAD Exomes,gnomAD Genomes	PASS	PASS	ENST00000389082.10	p.Arg587Trp	p.Arg587Trp	c.1759C>T	missense_variant				11	1613812	0.000006816159503089579	0	0	0	62480	0	0	4	60008	0	0	0	63996	0	0	0	6680	0	0	4	1117000	0	0	2	86534	0	0	0	30942	0	0	0
12	31447642	rs1944329531	A	T	gnomAD Exomes,gnomAD Genomes	PASS	PASS	ENST00000389082.10	p.Leu586His	p.Leu586His	c.1757T>A	missense_variant				2	780758	0.0000025616132015297955	0	0	0	35166	0	0	0	59012	0	0	0	63742	0	0	0	5060	0	0	1	355142	0	0	0	70104	0	0	0	25808	0	0	0
12	31447649		G	A	gnomAD Exomes	PASS	NA	ENST00000389082.10	p.Pro584Ser	p.Pro584Ser	c.1750C>T	missense_variant				3	1461636	0.000002052494601939197	0	0	0	60370	0	0	0	44718	0	0	0	53398	0	0	0	5768	0	0	0	1111840	0	0	3	86238	0	0	0	26132	0	0	0
12	31447650		A	T	gnomAD Exomes	PASS	NA	ENST00000389082.10	p.Asp583Glu	p.Asp583Glu	c.1749T>A	missense_variant				1	628534	0.00000159100382795521	0	0	0	33074	0	0	0	43736	0	0	0	53122	0	0	0	4148	0	0	1	349948	0	0	0	69770	0	0	0	20980	0	0	0
12	31447651		T	A	gnomAD Exomes	PASS	NA	ENST00000389082.10	p.Asp583Val	p.Asp583Val	c.1748A>T	missense_variant				1	628522	0.0000015910342040533187	0	0	0	33074	0	0	0	43738	0	0	0	53122	0	0	0	4148	0	0	0	349938	0	0	1	69766	0	0	0	20980	0	0	0
12	31447655	rs1002622963	T	C	gnomAD Genomes	NA	PASS	ENST00000389082.10	p.Lys582Glu	p.Lys582Glu	c.1744A>G	missense_variant				1	152172	0.000006571511184712037	0	0	0	2092	0	0	0	15268	0	0	0	10616	0	0	0	912	0	0	0	5196	0	0	0	316	0	0	0	4834	0	0	0
12	31447660	rs1944330063	T	A	gnomAD Genomes	NA	PASS	ENST00000389082.10	p.Glu580Val	p.Glu580Val	c.1739A>T	missense_variant				1	152142	0.000006572806982950139	0	0	0	2092	0	0	0	15264	0	0	0	10626	0	0	0	910	0	0	0	5194	0	0	0	316	0	0	0	4816	0	0	0
12	31447661	rs1459661218	C	T	gnomAD Exomes	PASS	NA	ENST00000389082.10	p.Glu580Lys	p.Glu580Lys	c.1738G>A	missense_variant				1	628370	0.0000015914190683832774	0	0	0	33072	0	0	1	43720	0	0	0	53116	0	0	0	4144	0	0	0	349876	0	0	0	69720	0	0	0	20970	0	0	0
12	31447664		A	G	gnomAD Exomes	PASS	NA	ENST00000389082.10	p.Trp579Arg	p.Trp579Arg	c.1735T>C	missense_variant				1	833086	0.0000012003562657396716	0	0	0	27298	0	0	0	984	0	0	0	276	0	0	0	1620	0	0	1	761882	0	0	0	16460	0	0	0	5152	0	0	0
12	31447666	rs1944330514	T	C	gnomAD Exomes	PASS	NA	ENST00000389082.10	p.Gln578Arg	p.Gln578Arg	c.1733A>G	missense_variant				1	628314	0.000001591560907444367	0	0	0	33070	0	0	0	43696	0	0	0	53116	0	0	0	4146	0	0	1	349854	0	0	0	69710	0	0	0	20968	0	0	0
12	31447670	rs1333172536	A	T	gnomAD Exomes,gnomAD Genomes	PASS	PASS	ENST00000389082.10	p.Ser577Thr	p.Ser577Thr	c.1729T>A	missense_variant				2	780362	0.0000025629131095568467	0	0	0	35164	0	0	0	58942	0	0	0	63732	0	0	0	5058	0	0	0	355016	0	0	1	69988	0	0	0	25786	0	0	0
12	31447673		T	C	gnomAD Exomes	PASS	NA	ENST00000389082.10	p.Met576Val	p.Met576Val	c.1726A>G	missense_variant				1	833102	0.0000012003332124997898	0	0	0	27298	0	0	0	984	0	0	0	276	0	0	0	1620	0	0	1	761896	0	0	0	16460	0	0	0	5152	0	0	0
12	31447675		A	G	gnomAD Exomes	PASS	NA	ENST00000389082.10	p.Ile575Thr	p.Ile575Thr	c.1724T>C	missense_variant				1	1461246	684000000	0	0	0	60368	0	0	0	44666	0	0	0	53380	0	0	0	5766	0	0	1	1111686	0	0	0	86106	0	0	0	26112	0	0	0
12	31447676	rs1441465206	T	A	gnomAD Exomes	PASS	NA	ENST00000389082.10	p.Ile575Phe	p.Ile575Phe	c.1723A>T	missense_variant				1	628120	0.0000015920524740495446	0	0	0	33066	0	0	0	43676	0	0	0	53106	0	0	0	4146	0	0	0	349780	0	0	1	69634	0	0	0	20964	0	0	0
12	31447681	rs981459549	T	A	gnomAD Exomes,gnomAD Genomes	PASS	PASS	ENST00000389082.10	p.Asn573Ile	p.Asn573Ile	c.1718A>T	missense_variant				14	1613226	0.000008678263305947215	0	0	2	62444	0	0	0	59906	0	0	0	63982	0	0	0	6678	0	0	0	1116830	0	0	0	86370	0	0	0	30920	0	0	0
12	31447684	rs747777028	T	C	gnomAD Exomes	PASS	NA	ENST00000389082.10	p.Asp572Gly	p.Asp572Gly	c.1715A>G	missense_variant				3	833090	0.000003601051507040056	0	0	0	27296	0	0	0	984	0	0	0	276	0	0	0	1620	0	0	3	761886	0	0	0	16460	0	0	0	5152	0	0	0
12	31447687	rs1055174171	A	G	gnomAD Exomes	PASS	NA	ENST00000389082.10	p.Ile571Thr	p.Ile571Thr	c.1712T>C	missense_variant				1	627814	0.0000015928284491903653	0	0	0	33052	0	0	0	43646	0	0	0	53092	0	0	0	4146	0	0	1	349654	0	0	0	69546	0	0	0	20938	0	0	0
12	31447693	rs1230200992	G	A	gnomAD Exomes	PASS	NA	ENST00000389082.10	p.Thr569Ile	p.Thr569Ile	c.1706C>T	missense_variant				3	627502	0.000004780861256219104	0	0	0	33046	0	0	0	43598	0	0	0	53086	0	0	0	4146	0	0	3	349494	0	0	0	69474	0	0	0	20930	0	0	0
12	31447693		G	C	gnomAD Exomes	PASS	NA	ENST00000389082.10	p.Thr569Ser	p.Thr569Ser	c.1706C>G	missense_variant				1	627502	0.0000015936204187397012	0	0	0	33046	0	0	0	43598	0	0	0	53086	0	0	0	4146	0	0	1	349494	0	0	0	69474	0	0	0	20930	0	0	0
12	31447693		G	T	gnomAD Exomes	PASS	NA	ENST00000389082.10	p.Thr569Asn	p.Thr569Asn	c.1706C>A	missense_variant				2	627502	0.0000031872408374794024	0	0	0	33046	0	0	0	43598	0	0	0	53086	0	0	0	4146	0	0	2	349494	0	0	0	69474	0	0	0	20930	0	0	0
12	31447697	rs1334490486	C	A	gnomAD Exomes	PASS	NA	ENST00000389082.10	p.Ala568Ser	p.Ala568Ser	c.1702G>T	missense_variant				1	627252	0.0000015942555783002685	0	0	0	33044	0	0	0	43538	0	0	0	53078	0	0	0	4146	0	0	1	349382	0	0	0	69416	0	0	0	20922	0	0	0
12	31447701	rs1260456688	C	T	gnomAD Exomes,gnomAD Genomes	PASS	PASS	ENST00000389082.10	p.Met566Ile	p.Met566Ile	c.1698G>A	missense_variant				19	1612232	0.000011784904405817524	0	0	3	62422	0	0	0	59758	0	0	0	63924	0	0	0	6676	0	0	12	1116388	0	0	0	86160	0	0	0	30886	0	0	0
12	31447703	rs770609336	T	A	gnomAD Exomes	PASS	NA	ENST00000389082.10	p.Met566Leu	p.Met566Leu	c.1696A>T	missense_variant				1	627098	0.0000015946470886528103	0	0	0	33030	0	0	0	43530	0	0	0	53070	0	0	0	4146	0	0	0	349302	0	0	1	69372	0	0	0	20918	0	0	0
12	31447709		T	C	gnomAD Exomes	PASS	NA	ENST00000389082.10	p.Thr564Ala	p.Thr564Ala	c.1690A>G	missense_variant				1	833110	0.0000012003216862119048	0	0	0	27298	0	0	0	984	0	0	0	276	0	0	0	1620	0	0	1	761904	0	0	0	16460	0	0	0	5152	0	0	0
12	31447715		T	C	gnomAD Exomes	PASS	NA	ENST00000389082.10	p.Ile562Val	p.Ile562Val	c.1684A>G	missense_variant				1	625816	0.0000015979137637899957	0	0	0	32996	0	0	0	43254	0	0	0	53022	0	0	0	4146	0	0	1	348648	0	0	0	69146	0	0	0	20896	0	0	0
12	31447720	rs187370070	C	T	gnomAD Exomes,gnomAD Genomes	PASS	PASS	ENST00000389082.10	p.Arg560His	p.Arg560His	c.1679G>A	missense_variant				35	1610174	0.000021736781242275678	0	0	0	62376	0	0	0	59392	0	0	0	63792	0	0	0	6676	0	0	29	1115362	0	0	0	85774	0	0	0	30824	0	0	1
12	31447721	rs769336079	G	A	gnomAD Exomes	PASS	NA	ENST00000389082.10	p.Arg560Cys	p.Arg560Cys	c.1678C>T	missense_variant	Uncertain significance	2334854		29	1458108	0.000019888787387491186	0	0	1	60258	0	0	0	44106	0	0	0	53264	0	0	0	5764	0	0	27	1110134	0	0	1	85470	0	0	0	26032	0	0	0
12	31447727		G	T	gnomAD Exomes	PASS	NA	ENST00000389082.10	p.Leu558Ile	p.Leu558Ile	c.1672C>A	missense_variant				1	623698	0.000001603340078050595	0	0	0	32926	0	0	0	42884	0	0	1	52918	0	0	0	4144	0	0	0	347572	0	0	0	68798	0	0	0	20842	0	0	0
12	31447730	rs1944332918	A	G	gnomAD Genomes	NA	PASS	ENST00000389082.10	p.Phe557Leu	p.Phe557Leu	c.1669T>C	missense_variant				1	152194	0.000006570561257342603	0	0	0	2090	0	0	0	15278	0	0	0	10614	0	0	0	912	0	0	0	5198	0	0	0	316	0	0	0	4830	0	0	0
12	31447732		G	T	gnomAD Exomes	PASS	NA	ENST00000389082.10	p.Pro556Gln	p.Pro556Gln	c.1667C>A	missense_variant				1	622038	0.0000016076188271456084	0	0	0	32866	0	0	0	42518	0	0	0	52862	0	0	0	4140	0	0	1	346756	0	0	0	68544	0	0	0	20820	0	0	0
12	31447733		G	T	gnomAD Exomes	PASS	NA	ENST00000389082.10	p.Pro556Thr	p.Pro556Thr	c.1666C>A	missense_variant				2	1455192	0.0000013743890840521388	0	0	0	60168	0	0	0	43514	0	0	0	53144	0	0	0	5764	0	0	2	1108654	0	0	0	85024	0	0	0	25968	0	0	0
12	31447738	rs769488013	T	G	gnomAD Exomes	PASS	NA	ENST00000389082.10	p.Tyr554Ser	p.Tyr554Ser	c.1661A>C	missense_variant				11	619490	0.000017756541671374842	0	0	0	32756	0	0	0	42048	0	0	10	52566	0	0	0	4136	0	0	1	345520	0	0	0	68264	0	0	0	20782	0	0	0
12	31447741		G	A	gnomAD Exomes	PASS	NA	ENST00000389082.10	p.Pro553Leu	p.Pro553Leu	c.1658C>T	missense_variant				1	1451080	689000000	0	0	0	60048	0	0	0	42684	0	0	0	52906	0	0	0	5756	0	0	1	1106584	0	0	0	84438	0	0	0	25904	0	0	0
12	31447748		G	T	gnomAD Exomes	PASS	NA	ENST00000389082.10	p.Pro551Thr	p.Pro551Thr	c.1651C>A	missense_variant				2	1448686	0.0000013805614191066938	0	0	0	59970	0	0	0	42214	0	0	0	52814	0	0	0	5754	0	0	2	1105380	0	0	0	84088	0	0	0	25870	0	0	0
12	31447756		G	A	gnomAD Exomes	PASS	NA	ENST00000389082.10	p.Ser548Phe	p.Ser548Phe	c.1643C>T	missense_variant				1	1442812	693000000	0	0	0	59762	0	0	0	41128	0	0	0	52500	0	0	0	5754	0	0	1	1102340	0	0	0	83380	0	0	0	25774	0	0	0
12	31451814		A	C	gnomAD Exomes	PASS	NA	ENST00000546299.1	p.Phe537Leu	p.Phe537Leu	c.1611T>G	missense_variant				1	476728	0.000002097632192780789	0	0	1	26858	0	0	0	17738	0	0	0	41776	0	0	0	3536	0	0	0	282498	0	0	0	45212	0	0	0	15334	0	0	0
12	31451821		T	C	gnomAD Exomes	PASS	NA	ENST00000546299.1	p.Asn535Ser	p.Asn535Ser	c.1604A>G	missense_variant				3	1097228	0.000002734162817573011	0	0	0	47112	0	0	0	19308	0	0	0	43258	0	0	0	4792	0	0	3	846412	0	0	0	58938	0	0	0	19568	0	0	0
12	31451822	rs1374926423	T	C	gnomAD Exomes	PASS	NA	ENST00000546299.1	p.Asn535Asp	p.Asn535Asp	c.1603A>G	missense_variant				2	1112284	0.000001798101923609438	0	0	0	47672	0	0	1	19444	0	0	0	43624	0	0	0	4824	0	0	0	859046	0	0	1	59680	0	0	0	19758	0	0	0
12	31451824		A	C	gnomAD Exomes	PASS	NA	ENST00000546299.1	p.Val534Gly	p.Val534Gly	c.1601T>G	missense_variant				1	647992	0.0000015432289287522068	0	0	0	21208	0	0	0	772	0	0	0	208	0	0	0	1222	0	0	0	592898	0	0	0	12866	0	0	1	4034	0	0	0
12	31451830	rs1944539270	T	A	gnomAD Genomes	NA	PASS	ENST00000546299.1	p.Asp532Val	p.Asp532Val	c.1595A>T	missense_variant				1	151948	0.000006581198831179088	0	0	0	2092	0	0	0	15250	0	0	0	10586	0	0	0	912	0	0	0	5196	0	0	0	316	0	0	1	4794	0	0	0
12	31451830		T	C	gnomAD Exomes	PASS	NA	ENST00000546299.1	p.Asp532Gly	p.Asp532Gly	c.1595A>G	missense_variant				1	494390	0.0000020226946337911364	0	0	0	27538	0	0	0	19134	0	0	0	44700	0	0	0	3708	0	0	0	290138	0	0	1	48688	0	0	0	16306	0	0	0
12	31451831	rs1944539468	C	G	gnomAD Genomes	NA	PASS	ENST00000546299.1	p.Asp532His	p.Asp532His	c.1594G>C	missense_variant				1	151984	0.000006579639962101274	0	0	0	2094	0	0	0	15254	0	0	0	10572	0	0	0	912	0	0	0	5192	0	0	0	316	0	0	0	4818	0	0	0
12	31451833	rs568667468	A	G	gnomAD Exomes,gnomAD Genomes	PASS	PASS	ENST00000546299.1	p.Ile531Thr	p.Ile531Thr	c.1592T>C	missense_variant				19	1335838	0.00001422328156557906	0	0	3	52326	0	0	4	36156	0	0	0	56104	0	0	0	5940	0	0	12	922952	0	0	0	63594	0	0	0	25698	0	0	0
12	31451837	rs1327295081	T	C	gnomAD Exomes	PASS	NA	ENST00000546299.1	p.Ile530Val	p.Ile530Val	c.1588A>G	missense_variant				4	1202894	0.00000332531378492203	0	0	1	50968	0	0	0	22672	0	0	0	46320	0	0	0	5098	0	0	2	930528	0	0	1	65278	0	0	0	21378	0	0	0
12	31451839	rs766447554	T	C	gnomAD Exomes,gnomAD Genomes	PASS	PASS	ENST00000546299.1	p.Tyr529Cys	p.Tyr529Cys	c.1586A>G	missense_variant				19	1364690	0.0000139225758230807	0	0	0	53360	0	0	0	38112	0	0	0	57164	0	0	0	6020	0	0	17	943780	0	0	0	66136	0	0	0	26372	0	0	0
12	31451840		A	G	gnomAD Exomes	PASS	NA	ENST00000546299.1	p.Tyr529His	p.Tyr529His	c.1585T>C	missense_variant				1	517832	0.000001931128242364319	0	0	1	28570	0	0	0	22086	0	0	0	46386	0	0	0	3806	0	0	0	302488	0	0	0	52166	0	0	0	17286	0	0	0
12	31451842	rs904190283	G	A	gnomAD Exomes,gnomAD Genomes	PASS	PASS	ENST00000546299.1	p.Pro528Leu	p.Pro528Leu	c.1583C>T	missense_variant				5	1369188	0.0000036517994607022556	0	0	0	53530	0	0	0	38790	0	0	0	57368	0	0	0	6044	0	0	4	946362	0	0	0	66740	0	0	0	26542	0	0	0
12	31451842		G	T	gnomAD Exomes	PASS	NA	ENST00000546299.1	p.Pro528Gln	p.Pro528Gln	c.1583C>A	missense_variant				1	1217268	82200000	0	0	0	51440	0	0	0	23540	0	0	0	46786	0	0	0	5132	0	0	1	941162	0	0	0	66424	0	0	0	21732	0	0	0
12	31451843	rs1944541343	G	T	gnomAD Exomes,gnomAD Genomes	PASS	PASS	ENST00000546299.1	p.Pro528Thr	p.Pro528Thr	c.1582C>A	missense_variant				2	1381908	0.0000014472743482199973	0	0	1	54094	0	0	0	40548	0	0	0	57642	0	0	0	6074	0	0	1	954848	0	0	0	67582	0	0	0	26948	0	0	0
12	31451845		T	A	gnomAD Exomes	PASS	NA	ENST00000546299.1	p.Tyr527Phe	p.Tyr527Phe	c.1580A>T	missense_variant				1	1246222	802000000	0	0	0	52524	0	0	0	25432	0	0	0	47346	0	0	0	5188	0	0	1	963682	0	0	0	67916	0	0	0	22258	0	0	0
12	31451845		T	C	gnomAD Exomes	PASS	NA	ENST00000546299.1	p.Tyr527Cys	p.Tyr527Cys	c.1580A>G	missense_variant				1	1246222	802000000	0	0	0	52524	0	0	0	25432	0	0	0	47346	0	0	0	5188	0	0	1	963682	0	0	0	67916	0	0	0	22258	0	0	0
12	31451851	rs755177387	T	C	gnomAD Exomes,gnomAD Genomes	PASS	PASS	ENST00000546299.1	p.Tyr525Cys	p.Tyr525Cys	c.1574A>G	missense_variant				24	1444028	0.000016620176340070967	0	0	3	56234	0	0	2	43862	0	0	0	58746	0	0	0	6242	0	0	16	1003738	0	0	0	71294	0	0	0	28028	0	0	2
12	31451851		T	A	gnomAD Exomes	PASS	NA	ENST00000546299.1	p.Tyr525Phe	p.Tyr525Phe	c.1574A>T	missense_variant				1	1292294	774000000	0	0	0	54152	0	0	0	28602	0	0	0	48150	0	0	0	5330	0	0	0	998538	0	0	1	70978	0	0	0	23214	0	0	0
12	31451851		T	G	gnomAD Exomes	PASS	NA	ENST00000546299.1	p.Tyr525Ser	p.Tyr525Ser	c.1574A>C	missense_variant				1	1292294	774000000	0	0	0	54152	0	0	0	28602	0	0	0	48150	0	0	0	5330	0	0	1	998538	0	0	0	70978	0	0	0	23214	0	0	0
12	31451852		A	T	gnomAD Exomes	PASS	NA	ENST00000546299.1	p.Tyr525Asn	p.Tyr525Asn	c.1573T>A	missense_variant				2	1290664	0.000001549589978491691	0	0	0	54084	0	0	0	28418	0	0	0	48200	0	0	0	5324	0	0	1	997260	0	0	1	70966	0	0	0	23160	0	0	0
12	31451854		G	T	gnomAD Exomes	PASS	NA	ENST00000546299.1	p.Ala524Asp	p.Ala524Asp	c.1571C>A	missense_variant				1	1301788	768000000	0	0	0	54556	0	0	0	29908	0	0	0	48376	0	0	0	5364	0	0	1	1004400	0	0	0	72218	0	0	0	23460	0	0	0
12	31451855		C	T	gnomAD Exomes	PASS	NA	ENST00000546299.1	p.Ala524Thr	p.Ala524Thr	c.1570G>A	missense_variant				1	1311182	763000000	0	0	0	54796	0	0	0	29920	0	0	0	48496	0	0	0	5374	0	0	0	1013032	0	0	1	72428	0	0	0	23518	0	0	0
12	31451857	rs778734123	C	A	gnomAD Exomes	PASS	NA	ENST00000546299.1	p.Cys523Phe	p.Cys523Phe	c.1568G>T	missense_variant				11	1330840	0.000008265456403474497	0	0	0	55450	0	0	0	30114	0	0	0	48654	0	0	0	5424	0	0	11	1029924	0	0	0	73062	0	0	0	23750	0	0	0
12	31451857		C	T	gnomAD Exomes	PASS	NA	ENST00000546299.1	p.Cys523Tyr	p.Cys523Tyr	c.1568G>A	missense_variant				1	1330840	751000000	0	0	0	55450	0	0	0	30114	0	0	0	48654	0	0	0	5424	0	0	1	1029924	0	0	0	73062	0	0	0	23750	0	0	0
12	31451865	rs1206478976	T	A	gnomAD Exomes	PASS	NA	ENST00000546299.1	p.Leu520Phe	p.Leu520Phe	c.1560A>T	missense_variant				5	1357570	0.0000036830513343694984	0	0	0	56424	0	0	1	30780	0	0	1	49292	0	0	0	5510	0	0	3	1051552	0	0	0	74722	0	0	0	24102	0	0	0
12	31451869		A	C	gnomAD Exomes	PASS	NA	ENST00000546299.1	p.Phe519Cys	p.Phe519Cys	c.1556T>G	missense_variant				1	560176	0.0000017851532375539116	0	0	1	30294	0	0	0	30410	0	0	0	49460	0	0	0	3976	0	0	0	320154	0	0	0	59614	0	0	0	19250	0	0	0
12	31451872		T	C	gnomAD Exomes	PASS	NA	ENST00000546299.1	p.Asn518Ser	p.Asn518Ser	c.1553A>G	missense_variant				1	564108	0.0000017727101902472577	0	0	0	30450	0	0	0	30952	0	0	0	49804	0	0	0	3988	0	0	0	322070	0	0	1	60122	0	0	0	19326	0	0	0
12	31451873	rs1284493212	T	G	gnomAD Exomes	PASS	NA	ENST00000546299.1	p.Asn518His	p.Asn518His	c.1552A>C	missense_variant				1	1382820	72300000	0	0	0	57306	0	0	0	31946	0	0	0	50152	0	0	0	5572	0	0	0	1070636	0	0	1	76338	0	0	0	24372	0	0	0
12	31451873		T	C	gnomAD Exomes	PASS	NA	ENST00000546299.1	p.Asn518Asp	p.Asn518Asp	c.1552A>G	missense_variant				1	1382820	72300000	0	0	1	57306	0	0	0	31946	0	0	0	50152	0	0	0	5572	0	0	0	1070636	0	0	0	76338	0	0	0	24372	0	0	0
12	31451881		G	C	gnomAD Exomes	PASS	NA	ENST00000546299.1	p.Thr515Arg	p.Thr515Arg	c.1544C>G	missense_variant				2	1402038	0.0000014264948596257734	0	0	0	58076	0	0	0	34818	0	0	0	51074	0	0	0	5618	0	0	1	1080942	0	0	0	78506	0	0	0	24758	0	0	0
12	31451881	rs1446133664	G	A	gnomAD Exomes	PASS	NA	ENST00000546299.1	p.Thr515Ile	p.Thr515Ile	c.1544C>T	missense_variant				2	1402038	0.0000014264948596257734	0	0	0	58076	0	0	0	34818	0	0	0	51074	0	0	0	5618	0	0	1	1080942	0	0	1	78506	0	0	0	24758	0	0	0
12	31451885		A	C	gnomAD Exomes	PASS	NA	ENST00000546299.1	p.Leu514Val	p.Leu514Val	c.1540T>G	missense_variant				3	588450	0.000005098139179199592	0	0	0	31542	0	0	0	35120	0	0	0	51338	0	0	0	4024	0	0	3	333234	0	0	0	63256	0	0	0	19870	0	0	0
12	31451889	rs551624112	C	G	gnomAD Exomes,gnomAD Genomes	PASS	PASS	ENST00000546299.1	p.Leu512Phe	p.Leu512Phe	c.1536G>C	missense_variant				4	749400	0.000005337603416066186	0	0	1	34006	0	0	2	52042	0	0	0	62464	0	0	0	4962	0	0	1	342402	0	0	0	64576	0	0	0	24916	0	0	0
12	31451889		C	A	gnomAD Exomes	PASS	NA	ENST00000546299.1	p.Leu512Phe	p.Leu512Phe	c.1536G>T	missense_variant				1	597278	0.0000016742622363455543	0	0	0	31902	0	0	0	36772	0	0	0	51888	0	0	0	4050	0	0	0	337230	0	0	1	64282	0	0	0	20102	0	0	0
12	31451892	rs748285611	T	A	gnomAD Exomes,gnomAD Genomes	PASS	PASS	ENST00000546299.1	p.Leu511Phe	p.Leu511Phe	c.1533A>T	missense_variant				30	1585750	0.000018918492826738136	0	0	2	61442	0	0	0	54742	0	0	5	63150	0	0	0	6602	0	0	18	1103126	0	0	0	82352	0	0	0	30258	0	0	0
12	31451897		A	C	gnomAD Exomes	PASS	NA	ENST00000546299.1	p.Leu510Val	p.Leu510Val	c.1528T>G	missense_variant				1	1444160	692000000	0	0	0	59816	0	0	0	41342	0	0	0	52902	0	0	0	5716	0	0	1	1103428	0	0	0	83298	0	0	0	25672	0	0	0
12	31451899		G	T	gnomAD Exomes	PASS	NA	ENST00000546299.1	p.Ala509Asp	p.Ala509Asp	c.1526C>A	missense_variant				1	829824	0.0000012050748110442697	0	0	0	27208	0	0	0	980	0	0	0	274	0	0	0	1614	0	0	1	758894	0	0	0	16404	0	0	0	5134	0	0	0
12	31451900	rs1249163106	C	G	gnomAD Exomes,gnomAD Genomes	PASS	PASS	ENST00000546299.1	p.Ala509Pro	p.Ala509Pro	c.1525G>C	missense_variant				13	1599498	0.000008127550018818404	0	0	0	61996	0	0	0	57310	0	0	0	63592	0	0	0	6634	0	0	12	1110198	0	0	0	84062	0	0	0	30578	0	0	0
12	31451902	rs1196228140	A	C	gnomAD Exomes,gnomAD Genomes	PASS	PASS	ENST00000546299.1	p.Val508Gly	p.Val508Gly	c.1523T>G	missense_variant				2	771564	0.0000025921375284487092	0	0	0	34844	0	0	0	56818	0	0	0	63446	0	0	0	5026	0	0	1	351704	0	0	0	68126	0	0	0	25524	0	0	0
12	31451903		C	T	gnomAD Exomes	PASS	NA	ENST00000546299.1	p.Val508Met	p.Val508Met	c.1522G>A	missense_variant				1	832564	0.0000012011088637029705	0	0	0	27272	0	0	0	982	0	0	0	276	0	0	0	1620	0	0	0	761420	0	0	0	16446	0	0	0	5144	0	0	0
12	31451907	rs371167137	T	A	gnomAD Exomes,gnomAD Genomes	PASS	PASS	ENST00000546299.1	p.Leu506Phe	p.Leu506Phe	c.1518A>T	missense_variant				35	1608100	0.000021764815620919098	0	0	3	62280	0	0	0	58654	0	0	0	63874	0	0	0	6662	0	0	0	1114784	0	0	30	85316	0	0	2	30784	0	0	0
12	31451908	rs745636050	A	G	gnomAD Exomes,gnomAD Genomes	PASS	PASS	ENST00000546299.1	p.Leu506Ser	p.Leu506Ser	c.1517T>C	missense_variant				85	1608542	0.00005284288504745291	0	0	1	62282	0	0	1	58802	0	0	0	63858	0	0	1	6664	0	0	75	1115004	0	0	0	85342	0	0	0	30802	0	0	0
12	31451910		C	G	gnomAD Exomes	PASS	NA	ENST00000546299.1	p.Trp505Cys	p.Trp505Cys	c.1515G>C	missense_variant				2	1457198	0.0000013724970800124622	0	0	0	60228	0	0	0	43676	0	0	0	53276	0	0	0	5756	0	0	2	1110132	0	0	0	85268	0	0	0	25986	0	0	0
12	31451911		C	A	gnomAD Exomes	PASS	NA	ENST00000546299.1	p.Trp505Leu	p.Trp505Leu	c.1514G>T	missense_variant				1	624106	0.0000016022919183600223	0	0	0	32920	0	0	0	42750	0	0	0	52974	0	0	0	4138	0	0	0	348268	0	0	1	68764	0	0	0	20840	0	0	0
12	31451912	rs1385943792	A	T	gnomAD Exomes	PASS	NA	ENST00000546299.1	p.Trp505Arg	p.Trp505Arg	c.1513T>A	missense_variant				1	624896	0.0000016002662843097092	0	0	0	32952	0	0	0	42860	0	0	0	53008	0	0	0	4138	0	0	0	348654	0	0	1	68876	0	0	0	20870	0	0	0
12	31451913	rs775174450	C	G	gnomAD Exomes,gnomAD Genomes	PASS	PASS	ENST00000546299.1	p.Leu504Phe	p.Leu504Phe	c.1512G>C	missense_variant				11	777224	0.000014152934031887847	0	0	0	35060	0	0	0	58144	0	0	0	63626	0	0	0	5050	0	0	2	353902	0	0	0	69182	0	0	0	25692	0	0	9
12	31451918	rs1316612937	G	A	gnomAD Exomes	PASS	NA	ENST00000546299.1	p.Leu503Phe	p.Leu503Phe	c.1507C>T	missense_variant				2	625340	0.0000031982601464803147	0	0	0	32976	0	0	1	42980	0	0	0	53030	0	0	0	4142	0	0	1	348970	0	0	0	68818	0	0	0	20880	0	0	0
12	31451921	rs748762296	A	G	gnomAD Exomes	PASS	NA	ENST00000546299.1	p.Phe502Leu	p.Phe502Leu	c.1504T>C	missense_variant				1	626562	0.0000015960112486872808	0	0	0	33018	0	0	0	43238	0	0	0	53072	0	0	0	4142	0	0	0	349378	0	0	0	69162	0	0	0	20934	0	0	1
12	31451923	rs191727932	A	C	gnomAD Exomes,gnomAD Genomes	PASS	PASS	ENST00000546299.1	p.Val501Gly	p.Val501Gly	c.1502T>G	missense_variant				2850	1611998	0.0017679922679804815	6	0	126	62426	0	0	211	59538	2	0	34	63958	2	0	2	6676	0	0	2282	1116502	2	0	0	85934	0	0	29	30890	0	0	5
12	31451925	rs1944547305	T	C	gnomAD Exomes	PASS	NA	ENST00000546299.1	p.Ile500Met	p.Ile500Met	c.1500A>G	missense_variant				4	627152	0.000006378039135648136	0	0	1	33030	0	0	0	43414	0	0	0	53072	0	0	0	4146	0	0	3	349578	0	0	0	69320	0	0	0	20940	0	0	0
12	31451927	rs1593200662	T	C	gnomAD Exomes	PASS	NA	ENST00000546299.1	p.Ile500Val	p.Ile500Val	c.1498A>G	missense_variant				1	1460328	685000000	0	0	0	60330	0	0	0	44408	0	0	0	53350	0	0	0	5766	0	0	1	1111496	0	0	0	85806	0	0	0	26094	0	0	0
12	31451927		T	G	gnomAD Exomes	PASS	NA	ENST00000546299.1	p.Ile500Leu	p.Ile500Leu	c.1498A>C	missense_variant				2	1460328	0.0000013695553327745548	0	0	0	60330	0	0	0	44408	0	0	0	53350	0	0	0	5766	0	0	2	1111496	0	0	0	85806	0	0	0	26094	0	0	0
12	31451929	rs757968879	G	A	gnomAD Exomes	PASS	NA	ENST00000546299.1	p.Thr499Ile	p.Thr499Ile	c.1496C>T	missense_variant				1	1460318	68500000	0	0	0	60328	0	0	0	44432	0	0	0	53348	0	0	0	5766	0	0	1	1111486	0	0	0	85794	0	0	0	26096	0	0	0
12	31451930		T	C	gnomAD Exomes	PASS	NA	ENST00000546299.1	p.Thr499Ala	p.Thr499Ala	c.1495A>G	missense_variant				1	833106	0.0000012003274493281767	0	0	0	27298	0	0	0	984	0	0	0	276	0	0	0	1620	0	0	1	761900	0	0	0	16460	0	0	0	5152	0	0	0
12	31451932	rs774095295	C	A	gnomAD Exomes,gnomAD Genomes	PASS	PASS	ENST00000546299.1	p.Arg498Ile	p.Arg498Ile	c.1493G>T	missense_variant				7	1612530	0.0000043410045084432535	0	0	0	62428	0	0	0	59698	0	0	0	63960	0	0	0	6676	0	0	5	1116736	0	0	0	86158	0	0	0	30916	0	0	0
12	31451933	rs761355753	T	C	gnomAD Exomes,gnomAD Genomes	PASS	PASS	ENST00000546299.1	p.Arg498Gly	p.Arg498Gly	c.1492A>G	missense_variant				9	1612804	0.0000055803433027199834	0	0	2	62434	0	0	0	59752	0	0	1	63984	0	0	0	6676	0	0	4	1116774	0	0	0	86198	0	0	0	30932	0	0	0
12	31451936	rs1944548575	T	C	gnomAD Genomes	NA	PASS	ENST00000546299.1	p.Lys497Glu	p.Lys497Glu	c.1489A>G	missense_variant				1	152200	0.00000657030223390276	0	0	0	2092	0	0	0	15272	0	0	0	10632	0	0	0	912	0	0	0	5204	0	0	0	316	0	0	0	4816	0	0	0
12	31451945		C	T	gnomAD Exomes	PASS	NA	ENST00000389082.10	p.Asp542Asn	p.Asp542Asn	c.1624G>A	missense_variant				1	627766	0.000001592950239420421	0	0	0	33044	0	0	0	43540	0	0	0	53104	0	0	0	4144	0	0	1	349806	0	0	0	69454	0	0	0	20966	0	0	0
12	31451956		A	G	gnomAD Exomes	PASS	NA	ENST00000389082.10	p.Met538Thr	p.Met538Thr	c.1613T>C	missense_variant				1	628128	0.0000015920321972591573	0	0	0	33056	0	0	0	43638	0	0	0	53112	0	0	0	4148	0	0	1	349868	0	0	0	69606	0	0	0	20976	0	0	0
12	31451959		T	C	gnomAD Exomes	PASS	NA	ENST00000389082.10	p.Gln537Arg	p.Gln537Arg	c.1610A>G	missense_variant				1	833108	0.0000012003245677631232	0	0	0	27298	0	0	0	984	0	0	0	276	0	0	0	1620	0	0	1	761902	0	0	0	16460	0	0	0	5152	0	0	0
12	31451965		C	A	gnomAD Exomes	PASS	NA	ENST00000389082.10	p.Arg535Leu	p.Arg535Leu	c.1604G>T	missense_variant				6	1461298	0.0000041059386928607304	0	0	0	60356	0	0	0	44644	0	0	0	53392	0	0	0	5766	0	0	6	1111798	0	0	0	86086	0	0	0	26120	0	0	0
12	31451965	rs773495469	C	T	gnomAD Exomes	PASS	NA	ENST00000389082.10	p.Arg535Gln	p.Arg535Gln	c.1604G>A	missense_variant				7	1461298	0.000004790261808337519	0	0	0	60356	0	0	0	44644	0	0	0	53392	0	0	0	5766	0	0	6	1111798	0	0	1	86086	0	0	0	26120	0	0	0
12	31451966		G	A	gnomAD Exomes	PASS	NA	ENST00000389082.10	p.Arg535Trp	p.Arg535Trp	c.1603C>T	missense_variant				5	1461308	0.0000034215921626378558	0	0	0	60360	0	0	0	44630	0	0	0	53392	0	0	0	5766	0	0	4	1111804	0	0	0	86094	0	0	0	26124	0	0	0
12	31451968	rs542580810	T	C	gnomAD Exomes	PASS	NA	ENST00000389082.10	p.Asn534Ser	p.Asn534Ser	c.1601A>G	missense_variant				3	628230	0.000004775321140346688	0	0	0	33064	0	0	0	43664	0	0	0	53114	0	0	0	4146	0	0	3	349890	0	0	0	69646	0	0	0	20980	0	0	0
12	31451976	rs1235958657	C	G	gnomAD Genomes	NA	PASS	ENST00000389082.10	p.Trp531Cys	p.Trp531Cys	c.1593G>C	missense_variant				1	152084	0.000006575313642460746	0	0	0	2092	0	0	0	15268	0	0	0	10590	0	0	0	912	0	0	0	5192	0	0	0	316	0	0	0	4810	0	0	0
12	31451976		C	A	gnomAD Exomes	PASS	NA	ENST00000389082.10	p.Trp531Cys	p.Trp531Cys	c.1593G>T	missense_variant				1	833110	0.0000012003216862119048	0	0	0	27298	0	0	0	984	0	0	0	276	0	0	0	1620	0	0	1	761904	0	0	0	16460	0	0	0	5152	0	0	0
12	31451981	rs1565591922	A	T	gnomAD Exomes	PASS	NA	ENST00000389082.10	p.Ser530Thr	p.Ser530Thr	c.1588T>A	missense_variant				4	1461238	0.0000027374048580724017	0	0	0	60356	0	0	0	44612	0	0	0	53392	0	0	0	5762	0	0	4	1111796	0	0	0	86062	0	0	0	26122	0	0	0
12	31451981		A	G	gnomAD Exomes	PASS	NA	ENST00000389082.10	p.Ser530Pro	p.Ser530Pro	c.1588T>C	missense_variant				1	1461238	684000000	0	0	1	60356	0	0	0	44612	0	0	0	53392	0	0	0	5762	0	0	0	1111796	0	0	0	86062	0	0	0	26122	0	0	0
12	31451983		T	A	gnomAD Exomes	PASS	NA	ENST00000389082.10	p.Glu529Val	p.Glu529Val	c.1586A>T	missense_variant				1	833110	0.0000012003216862119048	0	0	0	27298	0	0	0	984	0	0	0	276	0	0	0	1620	0	0	1	761904	0	0	0	16460	0	0	0	5152	0	0	0
12	31451984		C	T	gnomAD Exomes	PASS	NA	ENST00000389082.10	p.Glu529Lys	p.Glu529Lys	c.1585G>A	missense_variant				2	1461160	0.0000013687754934435654	0	0	0	60350	0	0	0	44586	0	0	0	53394	0	0	0	5764	0	0	2	1111778	0	0	0	86032	0	0	0	26120	0	0	0
12	31451987	rs766821895	T	C	gnomAD Exomes,gnomAD Genomes	PASS	PASS	ENST00000389082.10	p.Met528Val	p.Met528Val	c.1582A>G	missense_variant				13	1612946	0.000008059786254468532	0	0	0	62412	0	0	0	59738	0	0	0	64014	0	0	0	6668	0	0	10	1116894	0	0	0	86204	0	0	0	30938	0	0	2
12	31451989	rs1472471097	T	C	gnomAD Genomes	NA	PASS	ENST00000389082.10	p.Asp527Gly	p.Asp527Gly	c.1580A>G	missense_variant				1	152220	0.000006569438969911969	0	0	0	2090	0	0	0	15276	0	0	0	10618	0	0	0	912	0	0	0	5202	0	0	0	316	0	0	0	4834	0	0	0
12	31451993		G	C	gnomAD Exomes	PASS	NA	ENST00000389082.10	p.Gln526Glu	p.Gln526Glu	c.1576C>G	missense_variant				3	833110	0.0000036009650586357143	0	0	0	27298	0	0	0	984	0	0	0	276	0	0	0	1620	0	0	3	761904	0	0	0	16460	0	0	0	5152	0	0	0
12	31451995		G	A	gnomAD Exomes	PASS	NA	ENST00000389082.10	p.Ala525Val	p.Ala525Val	c.1574C>T	missense_variant				1	833108	0.0000012003245677631232	0	0	0	27298	0	0	0	984	0	0	0	276	0	0	0	1620	0	0	1	761902	0	0	0	16460	0	0	0	5152	0	0	0
12	31451996		C	G	gnomAD Exomes	PASS	NA	ENST00000389082.10	p.Ala525Pro	p.Ala525Pro	c.1573G>C	missense_variant				1	1461332	684000000	0	0	0	60366	0	0	0	44658	0	0	0	53400	0	0	0	5766	0	0	1	1111778	0	0	0	86094	0	0	0	26116	0	0	0
12	31451996		C	T	gnomAD Exomes	PASS	NA	ENST00000389082.10	p.Ala525Thr	p.Ala525Thr	c.1573G>A	missense_variant				1	1461332	684000000	0	0	0	60366	0	0	0	44658	0	0	0	53400	0	0	0	5766	0	0	1	1111778	0	0	0	86094	0	0	0	26116	0	0	0
12	31452005	rs765226107	T	C	gnomAD Exomes	PASS	NA	ENST00000389082.10	p.Ile522Val	p.Ile522Val	c.1564A>G	missense_variant				1	628198	0.000001591854797372803	0	0	0	33062	0	0	0	43666	0	0	0	53126	0	0	0	4146	0	0	1	349886	0	0	0	69606	0	0	0	20962	0	0	0
12	31452010		A	G	gnomAD Exomes	PASS	NA	ENST00000389082.10	p.Phe520Ser	p.Phe520Ser	c.1559T>C	missense_variant				1	628198	0.000001591854797372803	0	0	0	33066	0	0	0	43668	0	0	0	53126	0	0	0	4146	0	0	0	349892	0	0	1	69598	0	0	0	20966	0	0	0
12	31452013		G	A	gnomAD Exomes	PASS	NA	ENST00000389082.10	p.Ala519Val	p.Ala519Val	c.1556C>T	missense_variant				1	833110	0.0000012003216862119048	0	0	0	27298	0	0	0	984	0	0	0	276	0	0	0	1620	0	0	1	761904	0	0	0	16460	0	0	0	5152	0	0	0
12	31452014	rs1944553492	C	T	gnomAD Exomes	PASS	NA	ENST00000389082.10	p.Ala519Thr	p.Ala519Thr	c.1555G>A	missense_variant				1	628252	0.0000015917179730426644	0	0	0	33066	0	0	0	43692	0	0	0	53126	0	0	0	4148	0	0	0	349886	0	0	0	69630	0	0	1	20962	0	0	0
12	31452017		C	T	gnomAD Exomes	PASS	NA	ENST00000389082.10	p.Glu518Lys	p.Glu518Lys	c.1552G>A	missense_variant				2	1461396	0.000001368554450675929	0	0	1	60364	0	0	0	44668	0	0	0	53400	0	0	0	5768	0	0	1	1111806	0	0	0	86102	0	0	0	26124	0	0	0
12	31452019		T	A	gnomAD Exomes	PASS	NA	ENST00000389082.10	p.Tyr517Phe	p.Tyr517Phe	c.1550A>T	missense_variant				1	833110	0.0000012003216862119048	0	0	0	27298	0	0	0	984	0	0	0	276	0	0	0	1620	0	0	1	761904	0	0	0	16460	0	0	0	5152	0	0	0
12	31452032		T	C	gnomAD Exomes	PASS	NA	ENST00000389082.10	p.Met513Val	p.Met513Val	c.1537A>G	missense_variant				1	833106	0.0000012003274493281767	0	0	0	27296	0	0	0	984	0	0	0	276	0	0	0	1620	0	0	1	761902	0	0	0	16460	0	0	0	5152	0	0	0
12	31452038		T	C	gnomAD Exomes	PASS	NA	ENST00000389082.10	p.Thr511Ala	p.Thr511Ala	c.1531A>G	missense_variant				1	628554	0.0000015909532037024663	0	0	1	33076	0	0	0	43734	0	0	0	53126	0	0	0	4148	0	0	0	349956	0	0	0	69770	0	0	0	20982	0	0	0
12	31452039		A	T	gnomAD Exomes	PASS	NA	ENST00000389082.10	p.Phe510Leu	p.Phe510Leu	c.1530T>A	missense_variant				1	833110	0.0000012003216862119048	0	0	0	27298	0	0	0	984	0	0	0	276	0	0	0	1620	0	0	1	761904	0	0	0	16460	0	0	0	5152	0	0	0
12	31452043	rs536783187	C	T	gnomAD Exomes,gnomAD Genomes	PASS	PASS	ENST00000389082.10	p.Arg509His	p.Arg509His	c.1526G>A	missense_variant				10	1613878	0.000006196255231188479	0	0	0	62486	0	0	1	59988	0	0	0	64016	0	0	0	6678	0	0	4	1117028	0	0	3	86522	0	0	0	30956	0	0	0
12	31452044		G	C	gnomAD Exomes	PASS	NA	ENST00000389082.10	p.Arg509Gly	p.Arg509Gly	c.1525C>G	missense_variant				1	1461656	684000000	0	0	0	60374	0	0	0	44714	0	0	0	53400	0	0	0	5768	0	0	1	1111862	0	0	0	86228	0	0	0	26134	0	0	0
12	31452044	rs183349020	G	A	gnomAD Exomes,gnomAD Genomes	PASS	PASS	ENST00000389082.10	p.Arg509Cys	p.Arg509Cys	c.1525C>T	missense_variant				553	1613854	0.00034265800995629097	1	0	32	62484	1	0	3	59992	0	0	2	64006	0	0	0	6680	0	0	475	1117042	0	0	0	86522	0	0	0	30952	0	0	4
12	31452047		T	C	gnomAD Exomes	PASS	NA	ENST00000389082.10	p.Asn508Asp	p.Asn508Asp	c.1522A>G	missense_variant				7	1461680	0.000004789009906409064	0	0	0	60374	0	0	0	44720	0	0	0	53402	0	0	0	5768	0	0	7	1111860	0	0	0	86242	0	0	0	26136	0	0	0
12	31452053		A	G	gnomAD Exomes	PASS	NA	ENST00000389082.10	p.Phe506Leu	p.Phe506Leu	c.1516T>C	missense_variant				1	833110	0.0000012003216862119048	0	0	0	27298	0	0	0	984	0	0	0	276	0	0	0	1620	0	0	1	761904	0	0	0	16460	0	0	0	5152	0	0	0
12	31452061	rs768268391	C	T	gnomAD Exomes	PASS	NA	ENST00000389082.10	p.Arg503Gln	p.Arg503Gln	c.1508G>A	missense_variant				2	833110	0.0000024006433724238097	0	0	0	27298	0	0	0	984	0	0	0	276	0	0	0	1620	0	0	2	761904	0	0	0	16460	0	0	0	5152	0	0	0
12	31452066		C	A	gnomAD Exomes	PASS	NA	ENST00000389082.10	p.Gln501His	p.Gln501His	c.1503G>T	missense_variant				1	628598	0.0000015908418416857832	0	0	0	33076	0	0	0	43738	0	0	0	53126	0	0	0	4148	0	0	0	349966	0	0	1	69796	0	0	0	20984	0	0	0
12	31452067		T	C	gnomAD Exomes	PASS	NA	ENST00000389082.10	p.Gln501Arg	p.Gln501Arg	c.1502A>G	missense_variant				1	833110	0.0000012003216862119048	0	0	0	27298	0	0	0	984	0	0	0	276	0	0	0	1620	0	0	0	761904	0	0	0	16460	0	0	0	5152	0	0	0
12	31452073		T	C	gnomAD Exomes	PASS	NA	ENST00000389082.10	p.Asn499Ser	p.Asn499Ser	c.1496A>G	missense_variant				2	833110	0.0000024006433724238097	0	0	1	27298	0	0	0	984	0	0	0	276	0	0	0	1620	0	0	1	761904	0	0	0	16460	0	0	0	5152	0	0	0
12	31452074	rs1335118439	T	C	gnomAD Exomes,gnomAD Genomes	PASS	PASS	ENST00000389082.10	p.Asn499Asp	p.Asn499Asp	c.1495A>G	missense_variant				2	780784	0.0000025615279001618887	0	0	0	35170	0	0	0	59016	0	0	0	63740	0	0	0	5060	0	0	0	355172	0	0	0	70114	0	0	0	25806	0	0	1
12	31452077		G	C	gnomAD Exomes	PASS	NA	ENST00000389082.10	p.Leu498Val	p.Leu498Val	c.1492C>G	missense_variant				1	833108	0.0000012003245677631232	0	0	0	27298	0	0	0	984	0	0	0	276	0	0	0	1620	0	0	1	761902	0	0	0	16460	0	0	0	5152	0	0	0
12	31452080	rs1403356877	G	C	gnomAD Genomes	NA	PASS	ENST00000389082.10	p.Gln497Glu	p.Gln497Glu	c.1489C>G	missense_variant				1	152104	0.000006574449061168674	0	0	0	2090	0	0	0	15270	0	0	0	10606	0	0	0	910	0	0	0	5198	0	0	0	316	0	0	0	4814	0	0	0
12	31452082	rs771580509	T	C	gnomAD Exomes	PASS	NA	ENST00000389082.10	p.Tyr496Cys	p.Tyr496Cys	c.1487A>G	missense_variant				7	628600	0.000011135857461024499	0	0	0	33076	0	0	0	43740	0	0	1	53126	0	0	0	4148	0	0	1	349966	0	0	5	69796	0	0	0	20984	0	0	0
12	31452083		A	G	gnomAD Exomes	PASS	NA	ENST00000389082.10	p.Tyr496His	p.Tyr496His	c.1486T>C	missense_variant				1	628596	0.000001590846903257418	0	0	0	33076	0	0	0	43740	0	0	0	53126	0	0	0	4148	0	0	1	349966	0	0	0	69792	0	0	0	20984	0	0	0
12	31452091	rs1481543398	A	G	gnomAD Exomes	PASS	NA	ENST00000389082.10	p.Leu493Pro	p.Leu493Pro	c.1478T>C	missense_variant				1	628602	0.0000015908317186391388	0	0	0	33076	0	0	1	43740	0	0	0	53126	0	0	0	4148	0	0	0	349966	0	0	0	69798	0	0	0	20984	0	0	0
12	31452098		C	T	gnomAD Exomes	PASS	NA	ENST00000389082.10	p.Ala491Thr	p.Ala491Thr	c.1471G>A	missense_variant				1	833110	0.0000012003216862119048	0	0	0	27298	0	0	0	984	0	0	0	276	0	0	0	1620	0	0	1	761904	0	0	0	16460	0	0	0	5152	0	0	0
12	31452099	rs773587845	C	A	gnomAD Genomes	NA	PASS	ENST00000389082.10	p.Glu490Asp	p.Glu490Asp	c.1470G>T	missense_variant				1	152102	0.000006574535509066285	0	0	0	2092	0	0	0	15266	0	0	0	10592	0	0	0	912	0	0	0	5196	0	0	0	316	0	0	0	4816	0	0	0
12	31452101	rs1437341049	C	T	gnomAD Exomes	PASS	NA	ENST00000389082.10	p.Glu490Lys	p.Glu490Lys	c.1468G>A	missense_variant				1	628602	0.0000015908317186391388	0	0	0	33076	0	0	1	43740	0	0	0	53126	0	0	0	4148	0	0	0	349966	0	0	0	69798	0	0	0	20984	0	0	0
12	31452109	rs1194773453	T	C	gnomAD Exomes,gnomAD Genomes	PASS	PASS	ENST00000389082.10	p.His487Arg	p.His487Arg	c.1460A>G	missense_variant				3	780768	0.000003842370588958564	0	0	0	35168	0	0	0	59016	0	0	0	63734	0	0	0	5060	0	0	1	355166	0	0	0	70114	0	0	0	25802	0	0	0
12	31452110	rs1056320	G	T	gnomAD Exomes,gnomAD Genomes	PASS	PASS	ENST00000389082.10	p.His487Asn	p.His487Asn	c.1459C>A	missense_variant				196834	1613694	0.12197727698064192	13494	0	8186	62486	656	0	6543	59998	360	0	11968	63948	1159	0	741	6678	46	0	120123	1117006	6669	0	12335	86550	999	0	3203	30954	183	0	10550
12	31452110	rs1056320	G	A	gnomAD Exomes	PASS	NA	ENST00000389082.10	p.His487Tyr	p.His487Tyr	c.1459C>T	missense_variant				2	1461710	0.000001368260462061558	0	0	0	60374	0	0	0	44724	0	0	0	53402	0	0	0	5768	0	0	2	1111870	0	0	0	86256	0	0	0	26136	0	0	0
12	31452114		T	A	gnomAD Exomes	PASS	NA	ENST00000389082.10	p.Lys485Asn	p.Lys485Asn	c.1455A>T	missense_variant				1	628602	0.0000015908317186391388	0	0	1	33076	0	0	0	43740	0	0	0	53126	0	0	0	4148	0	0	0	349966	0	0	0	69798	0	0	0	20984	0	0	0
12	31452121		T	A	gnomAD Exomes	PASS	NA	ENST00000389082.10	p.Asp483Val	p.Asp483Val	c.1448A>T	missense_variant				1	628602	0.0000015908317186391388	0	0	0	33076	0	0	0	43740	0	0	0	53126	0	0	0	4148	0	0	0	349966	0	0	1	69798	0	0	0	20984	0	0	0
12	31452126		G	T	gnomAD Exomes	PASS	NA	ENST00000389082.10	p.Asp481Glu	p.Asp481Glu	c.1443C>A	missense_variant				1	628600	0.000001590836780146357	0	0	0	33076	0	0	0	43740	0	0	0	53126	0	0	0	4148	0	0	0	349966	0	0	1	69796	0	0	0	20984	0	0	0
12	31452127		T	A	gnomAD Exomes	PASS	NA	ENST00000389082.10	p.Asp481Val	p.Asp481Val	c.1442A>T	missense_variant				1	628602	0.0000015908317186391388	0	0	0	33076	0	0	0	43740	0	0	1	53126	0	0	0	4148	0	0	0	349966	0	0	0	69798	0	0	0	20984	0	0	0
12	31452127	rs1265653635	T	C	gnomAD Exomes,gnomAD Genomes	PASS	PASS	ENST00000389082.10	p.Asp481Gly	p.Asp481Gly	c.1442A>G	missense_variant				3	780816	0.000003842134382492162	0	0	0	35166	0	0	0	59016	0	0	0	63742	0	0	0	5060	0	0	2	355170	0	0	0	70114	0	0	0	25806	0	0	0
12	31452128		C	G	gnomAD Exomes	PASS	NA	ENST00000389082.10	p.Asp481His	p.Asp481His	c.1441G>C	missense_variant				4	833110	0.000004801286744847619	0	0	0	27298	0	0	0	984	0	0	0	276	0	0	0	1620	0	0	4	761904	0	0	0	16460	0	0	0	5152	0	0	0
12	31452136	rs1164585782	C	G	gnomAD Exomes,gnomAD Genomes	PASS	PASS	ENST00000389082.10	p.Gly478Ala	p.Gly478Ala	c.1433G>C	missense_variant				6	1613838	0.0000037178452855862858	0	0	0	62462	0	0	0	59990	0	0	0	64006	0	0	0	6680	0	0	5	1117056	0	0	0	86570	0	0	0	30962	0	0	0
12	31452137		C	A	gnomAD Exomes	PASS	NA	ENST00000389082.10	p.Gly478Cys	p.Gly478Cys	c.1432G>T	missense_variant				1	628582	0.000001590882335160727	0	0	0	33074	0	0	0	43732	0	0	0	53126	0	0	0	4148	0	0	1	349960	0	0	0	69794	0	0	0	20984	0	0	0
12	31452142	rs759948212	G	A	gnomAD Exomes	PASS	NA	ENST00000389082.10	p.Ser476Phe	p.Ser476Phe	c.1427C>T	missense_variant				9	1461684	0.000006157281601221605	0	0	0	60374	0	0	0	44718	0	0	0	53388	0	0	0	5768	0	0	9	1111866	0	0	0	86256	0	0	0	26134	0	0	0
12	31452145	rs927050341	G	A	gnomAD Exomes	PASS	NA	ENST00000389082.10	p.Ala475Val	p.Ala475Val	c.1424C>T	missense_variant				4	833110	0.000004801286744847619	0	0	0	27298	0	0	0	984	0	0	0	276	0	0	0	1620	0	0	4	761904	0	0	0	16460	0	0	0	5152	0	0	0
12	31452148	rs550047543	G	A	gnomAD Exomes	PASS	NA	ENST00000389082.10	p.Ser474Phe	p.Ser474Phe	c.1421C>T	missense_variant				7	1461708	0.000004788918169702841	0	0	0	60374	0	0	0	44724	0	0	0	53402	0	0	0	5768	0	0	7	1111868	0	0	0	86256	0	0	0	26136	0	0	0
12	31452152		G	C	gnomAD Exomes	PASS	NA	ENST00000389082.10	p.Leu473Val	p.Leu473Val	c.1417C>G	missense_variant				1	628594	0.0000015908519648612617	0	0	0	33076	0	0	0	43740	0	0	0	53126	0	0	0	4148	0	0	0	349964	0	0	1	69794	0	0	0	20982	0	0	0
12	31452152	rs1238322456	G	A	gnomAD Genomes	NA	PASS	ENST00000389082.10	p.Leu473Phe	p.Leu473Phe	c.1417C>T	missense_variant				1	152140	0.000006572893387669252	0	0	0	2092	0	0	0	15268	0	0	0	10596	0	0	0	912	0	0	0	5202	0	0	0	316	0	0	0	4826	0	0	0
12	31452156	rs1944562342	C	T	gnomAD Exomes	PASS	NA	ENST00000389082.10	p.Met471Ile	p.Met471Ile	c.1413G>A	missense_variant				1	628578	0.0000015908924588515665	0	0	0	33076	0	0	0	43734	0	0	0	53126	0	0	0	4148	0	0	1	349960	0	0	0	69790	0	0	0	20982	0	0	0
12	31452157		A	C	gnomAD Exomes	PASS	NA	ENST00000389082.10	p.Met471Arg	p.Met471Arg	c.1412T>G	missense_variant				1	833110	0.0000012003216862119048	0	0	0	27298	0	0	0	984	0	0	0	276	0	0	0	1620	0	0	0	761904	0	0	0	16460	0	0	0	5152	0	0	0
12	31452160	rs34493162	T	C	gnomAD Exomes,gnomAD Genomes	PASS	PASS	ENST00000389082.10	p.Lys470Arg	p.Lys470Arg	c.1409A>G	missense_variant				982	1613994	0.0006084285319524112	7	0	53	62490	0	0	62	60002	0	0	0	64018	0	0	0	6680	0	0	39	1117062	0	0	34	86546	1	0	2	30956	0	0	0
12	31452161	rs1435623452	T	C	gnomAD Exomes	PASS	NA	ENST00000389082.10	p.Lys470Glu	p.Lys470Glu	c.1408A>G	missense_variant				10	1461694	0.000006841377196595183	0	0	1	60374	0	0	0	44718	0	0	0	53402	0	0	8	5768	0	0	0	1111868	0	0	0	86248	0	0	0	26136	0	0	1
12	31452163	rs201388384	T	C	gnomAD Exomes,gnomAD Genomes	PASS	PASS	ENST00000389082.10	p.Glu469Gly	p.Glu469Gly	c.1406A>G	missense_variant				26	1613974	0.000016109305354361345	0	0	1	62488	0	0	1	60016	0	0	0	64016	0	0	0	6678	0	0	22	1117048	0	0	1	86538	0	0	0	30960	0	0	0
12	31452163		T	G	gnomAD Exomes	PASS	NA	ENST00000389082.10	p.Glu469Ala	p.Glu469Ala	c.1406A>C	missense_variant				1	1461678	684000000	0	0	0	60372	0	0	0	44718	0	0	0	53402	0	0	0	5768	0	0	1	1111862	0	0	0	86244	0	0	0	26134	0	0	0
12	31452167		C	A	gnomAD Exomes	PASS	NA	ENST00000389082.10	p.Val468Leu	p.Val468Leu	c.1402G>T	missense_variant				1	1461574	684000000	0	0	0	60372	0	0	0	44682	0	0	0	53402	0	0	0	5764	0	0	0	1111838	0	0	1	86214	0	0	0	26134	0	0	0
12	31452167	rs1319969407	C	T	gnomAD Exomes,gnomAD Genomes	PASS	PASS	ENST00000389082.10	p.Val468Met	p.Val468Met	c.1402G>A	missense_variant				3	1613748	0.0000018590263163765346	0	0	0	62464	0	0	0	59956	0	0	0	64012	0	0	0	6676	0	0	1	1117040	0	0	0	86530	0	0	0	30960	0	0	0
12	31452169		G	C	gnomAD Exomes	PASS	NA	ENST00000389082.10	p.Ala467Gly	p.Ala467Gly	c.1400C>G	missense_variant				4	833110	0.000004801286744847619	0	0	1	27298	0	0	0	984	0	0	0	276	0	0	0	1620	0	0	3	761904	0	0	0	16460	0	0	0	5152	0	0	0
12	31452170	rs1291143921	C	T	gnomAD Exomes	PASS	NA	ENST00000389082.10	p.Ala467Thr	p.Ala467Thr	c.1399G>A	missense_variant				7	1461636	0.00000478915407119146	0	0	0	60374	0	0	0	44704	0	0	0	53402	0	0	0	5768	0	0	6	1111842	0	0	1	86234	0	0	0	26134	0	0	0
12	31452175		C	T	gnomAD Exomes	PASS	NA	ENST00000389082.10	p.Gly465Asp	p.Gly465Asp	c.1394G>A	missense_variant				1	628578	0.0000015908924588515665	0	0	0	33076	0	0	0	43740	0	0	0	53126	0	0	0	4148	0	0	1	349948	0	0	0	69792	0	0	0	20984	0	0	0
12	31452178	rs1049238530	G	C	gnomAD Exomes	PASS	NA	ENST00000389082.10	p.Thr464Ser	p.Thr464Ser	c.1391C>G	missense_variant				4	1461698	0.000002736543389947855	0	0	0	60372	0	0	0	44724	0	0	0	53402	0	0	0	5768	0	0	4	1111866	0	0	0	86250	0	0	0	26136	0	0	0
12	31452178	rs1049238530	G	A	gnomAD Exomes,gnomAD Genomes	PASS	PASS	ENST00000389082.10	p.Thr464Ile	p.Thr464Ile	c.1391C>T	missense_variant				21	1613826	0.00001301255525688643	0	0	0	62466	0	0	0	59992	0	0	0	64002	0	0	0	6678	0	0	20	1117068	0	0	0	86566	0	0	0	30962	0	0	0
12	31452179	rs1228003971	T	C	gnomAD Exomes,gnomAD Genomes	PASS	PASS	ENST00000389082.10	p.Thr464Ala	p.Thr464Ala	c.1390A>G	missense_variant				6	780774	0.000007684682123123978	0	0	0	35170	0	0	6	59016	0	0	0	63738	0	0	0	5060	0	0	0	355158	0	0	0	70110	0	0	0	25812	0	0	0
12	31452179		T	A	gnomAD Exomes	PASS	NA	ENST00000389082.10	p.Thr464Ser	p.Thr464Ser	c.1390A>T	missense_variant				1	628590	0.000001590862088165577	0	0	0	33076	0	0	0	43740	0	0	0	53126	0	0	0	4148	0	0	1	349958	0	0	0	69794	0	0	0	20984	0	0	0
12	31452181	rs572676277	C	T	gnomAD Exomes,gnomAD Genomes	PASS	PASS	ENST00000389082.10	p.Arg463His	p.Arg463His	c.1388G>A	missense_variant				30	1613974	0.00001858766002426309	0	0	0	62486	0	0	2	60020	0	0	0	64020	0	0	1	6680	0	0	12	1117042	0	0	3	86546	0	0	0	30956	0	0	0
12	31452181		C	A	gnomAD Exomes	PASS	NA	ENST00000389082.10	p.Arg463Leu	p.Arg463Leu	c.1388G>T	missense_variant				2	1461694	0.0000013682754393190367	0	0	0	60374	0	0	0	44722	0	0	0	53402	0	0	0	5768	0	0	2	1111860	0	0	0	86252	0	0	0	26136	0	0	0
12	31452182	rs753825505	G	A	gnomAD Exomes	PASS	NA	ENST00000389082.10	p.Arg463Cys	p.Arg463Cys	c.1387C>T	missense_variant				32	1461706	0.000021892227301523015	0	0	1	60374	0	0	1	44722	0	0	0	53402	0	0	0	5768	0	0	27	1111870	0	0	2	86254	0	0	0	26136	0	0	1
12	31452182		G	T	gnomAD Exomes	PASS	NA	ENST00000389082.10	p.Arg463Ser	p.Arg463Ser	c.1387C>A	missense_variant				3	1461706	0.0000020523963095177824	0	0	0	60374	0	0	0	44722	0	0	0	53402	0	0	0	5768	0	0	2	1111870	0	0	1	86254	0	0	0	26136	0	0	0
12	31452184		T	C	gnomAD Exomes	PASS	NA	ENST00000389082.10	p.Lys462Arg	p.Lys462Arg	c.1385A>G	missense_variant				2	1461704	0.0000013682660784946885	0	0	0	60374	0	0	0	44724	0	0	0	53402	0	0	0	5768	0	0	2	1111868	0	0	0	86252	0	0	0	26136	0	0	0
12	31452184	rs778512678	T	G	gnomAD Exomes	PASS	NA	ENST00000389082.10	p.Lys462Thr	p.Lys462Thr	c.1385A>C	missense_variant				1	1461704	684000000	0	0	0	60374	0	0	0	44724	0	0	0	53402	0	0	0	5768	0	0	1	1111868	0	0	0	86252	0	0	0	26136	0	0	0
12	31452187	rs747559716	G	C	gnomAD Exomes	PASS	NA	ENST00000389082.10	p.Ala461Gly	p.Ala461Gly	c.1382C>G	missense_variant				1	628588	0.000001590867149866049	0	0	0	33076	0	0	1	43740	0	0	0	53124	0	0	0	4148	0	0	0	349960	0	0	0	69792	0	0	0	20984	0	0	0
12	31452187	rs747559716	G	A	gnomAD Exomes	PASS	NA	ENST00000389082.10	p.Ala461Val	p.Ala461Val	c.1382C>T	missense_variant				2	628588	0.000003181734299732098	0	0	0	33076	0	0	0	43740	0	0	0	53124	0	0	0	4148	0	0	0	349960	0	0	2	69792	0	0	0	20984	0	0	0
12	31452193		G	A	gnomAD Exomes	PASS	NA	ENST00000389082.10	p.Ala459Val	p.Ala459Val	c.1376C>T	missense_variant				2	628590	0.000003181724176331154	0	0	0	33076	0	0	0	43740	0	0	0	53126	0	0	0	4148	0	0	2	349962	0	0	0	69792	0	0	0	20982	0	0	0
12	31452195		C	G	gnomAD Exomes	PASS	NA	ENST00000389082.10	p.Gln458His	p.Gln458His	c.1374G>C	missense_variant				1	833110	0.0000012003216862119048	0	0	0	27298	0	0	0	984	0	0	0	276	0	0	0	1620	0	0	0	761904	0	0	0	16460	0	0	0	5152	0	0	1
12	31452196	rs777441776	T	C	gnomAD Exomes,gnomAD Genomes	PASS	PASS	ENST00000389082.10	p.Gln458Arg	p.Gln458Arg	c.1373A>G	missense_variant				25	1613902	0.000015490407719923513	0	0	3	62466	0	0	0	59998	0	0	3	64024	0	0	0	6680	0	0	17	1117068	0	0	1	86566	0	0	0	30968	0	0	0
12	31452198		C	A	gnomAD Exomes	PASS	NA	ENST00000389082.10	p.Leu457Phe	p.Leu457Phe	c.1371G>T	missense_variant				1	833110	0.0000012003216862119048	0	0	0	27298	0	0	0	984	0	0	0	276	0	0	0	1620	0	0	1	761904	0	0	0	16460	0	0	0	5152	0	0	0
12	31452202	rs776650601	C	T	gnomAD Exomes	PASS	NA	ENST00000389082.10	p.Arg456His	p.Arg456His	c.1367G>A	missense_variant				6	1461700	0.000004104809468427174	0	0	1	60374	0	0	0	44724	0	0	0	53402	0	0	0	5768	0	0	5	1111870	0	0	0	86246	0	0	0	26136	0	0	0
12	31452202	rs776650601	C	A	gnomAD Exomes	PASS	NA	ENST00000389082.10	p.Arg456Leu	p.Arg456Leu	c.1367G>T	missense_variant				2	1461700	0.000001368269822809058	0	0	0	60374	0	0	0	44724	0	0	0	53402	0	0	0	5768	0	0	2	1111870	0	0	0	86246	0	0	0	26136	0	0	0
12	31452203	rs887980717	G	A	gnomAD Exomes,gnomAD Genomes	PASS	PASS	ENST00000389082.10	p.Arg456Cys	p.Arg456Cys	c.1366C>T	missense_variant				17	1613766	0.000010534364957496937	0	0	0	62464	0	0	0	59986	0	0	0	63988	0	0	0	6680	0	0	10	1117058	0	0	0	86566	0	0	0	30952	0	0	1
12	31452205	rs771340985	G	A	gnomAD Exomes	PASS	NA	ENST00000389082.10	p.Ala455Val	p.Ala455Val	c.1364C>T	missense_variant				7	1461706	0.00000478892472220816	0	0	0	60374	0	0	0	44724	0	0	0	53402	0	0	0	5768	0	0	0	1111868	0	0	7	86254	0	0	0	26136	0	0	0
12	31452205		G	T	gnomAD Exomes	PASS	NA	ENST00000389082.10	p.Ala455Asp	p.Ala455Asp	c.1364C>A	missense_variant				2	1461706	0.0000013682642063451884	0	0	0	60374	0	0	0	44724	0	0	0	53402	0	0	0	5768	0	0	2	1111868	0	0	0	86254	0	0	0	26136	0	0	0
12	31452205		G	C	gnomAD Exomes	PASS	NA	ENST00000389082.10	p.Ala455Gly	p.Ala455Gly	c.1364C>G	missense_variant				1	1461706	684000000	0	0	0	60374	0	0	0	44724	0	0	1	53402	0	0	0	5768	0	0	0	1111868	0	0	0	86254	0	0	0	26136	0	0	0
12	31452206	rs1460966809	C	T	gnomAD Exomes	PASS	NA	ENST00000389082.10	p.Ala455Thr	p.Ala455Thr	c.1363G>A	missense_variant				1	628592	0.0000015908570264973147	0	0	0	33074	0	0	0	43740	0	0	0	53126	0	0	0	4148	0	0	0	349966	0	0	1	69790	0	0	0	20984	0	0	0
12	31452216		A	T	gnomAD Exomes	PASS	NA	ENST00000389082.10	p.Asn451Lys	p.Asn451Lys	c.1353T>A	missense_variant				1	628596	0.000001590846903257418	0	0	0	33076	0	0	0	43740	0	0	0	53126	0	0	0	4148	0	0	1	349966	0	0	0	69792	0	0	0	20984	0	0	0
12	31452217	rs1005124975	T	C	gnomAD Exomes,gnomAD Genomes	PASS	PASS	ENST00000389082.10	p.Asn451Ser	p.Asn451Ser	c.1352A>G	missense_variant				9	1613906	0.000005576532957929396	0	0	1	62468	0	0	0	60004	0	0	0	64020	0	0	0	6680	0	0	7	1117072	0	0	0	86568	0	0	0	30962	0	0	0
12	31452220	rs760095951	C	A	gnomAD Exomes,gnomAD Genomes	PASS	PASS	ENST00000389082.10	p.Gly450Val	p.Gly450Val	c.1349G>T	missense_variant				20	1613834	0.00001239284833508279	0	0	3	62468	0	0	2	60002	0	0	0	64006	0	0	0	6680	0	0	0	1117068	0	0	0	86568	0	0	0	30956	0	0	0
12	31452228	rs1363699788	T	G	gnomAD Exomes	PASS	NA	ENST00000389082.10	p.Leu447Phe	p.Leu447Phe	c.1341A>C	missense_variant				2	1461706	0.0000013682642063451884	0	0	0	60374	0	0	0	44724	0	0	0	53402	0	0	0	5768	0	0	1	1111870	0	0	1	86252	0	0	0	26136	0	0	0
12	31452235	rs775662347	T	C	gnomAD Exomes,gnomAD Genomes	PASS	PASS	ENST00000389082.10	p.Tyr445Cys	p.Tyr445Cys	c.1334A>G	missense_variant				18	780784	0.000023053751101457	0	0	0	35168	0	0	0	59012	0	0	0	63736	0	0	0	5060	0	0	4	355166	0	0	12	70112	0	0	2	25808	0	0	0
12	31452237	rs369020231	C	G	gnomAD Exomes,gnomAD Genomes	PASS	PASS	ENST00000389082.10	p.Met444Ile	p.Met444Ile	c.1332G>C	missense_variant				3	1613862	0.0000018588949984571172	0	0	0	62468	0	0	0	59992	0	0	0	64008	0	0	0	6680	0	0	2	1117068	0	0	0	86572	0	0	0	30956	0	0	0
12	31452237	rs369020231	C	T	gnomAD Exomes	PASS	NA	ENST00000389082.10	p.Met444Ile	p.Met444Ile	c.1332G>A	missense_variant				64	1461710	0.000043784334785969854	0	0	6	60374	0	0	0	44724	0	0	50	53402	0	0	0	5768	0	0	8	1111870	0	0	0	86256	0	0	0	26136	0	0	0
12	31452238	rs751900245	A	G	gnomAD Exomes,gnomAD Genomes	PASS	PASS	ENST00000389082.10	p.Met444Thr	p.Met444Thr	c.1331T>C	missense_variant				35	1613818	0.00002168769960429243	0	0	1	62468	0	0	1	59988	0	0	0	64000	0	0	0	6680	0	0	29	1117066	0	0	0	86572	0	0	0	30952	0	0	0
12	31452239	rs574608465	T	C	gnomAD Exomes,gnomAD Genomes	PASS	PASS	ENST00000389082.10	p.Met444Val	p.Met444Val	c.1330A>G	missense_variant				32	1613994	0.000019826591672583665	1	0	0	62488	0	0	0	60016	0	0	0	64016	0	0	0	6680	0	0	0	1117058	0	0	27	86550	1	0	2	30956	0	0	0
12	31452239		T	A	gnomAD Exomes	PASS	NA	ENST00000389082.10	p.Met444Leu	p.Met444Leu	c.1330A>T	missense_variant				2	1461710	0.000001368260462061558	0	0	0	60374	0	0	0	44724	0	0	0	53402	0	0	0	5768	0	0	2	1111870	0	0	0	86256	0	0	0	26136	0	0	0
12	31452241		C	T	gnomAD Exomes	PASS	NA	ENST00000389082.10	p.Ser443Asn	p.Ser443Asn	c.1328G>A	missense_variant				1	628600	0.000001590836780146357	0	0	0	33076	0	0	0	43740	0	0	0	53126	0	0	0	4148	0	0	0	349966	0	0	1	69796	0	0	0	20984	0	0	0
12	31452244		A	T	gnomAD Exomes	PASS	NA	ENST00000389082.10	p.Ile442Asn	p.Ile442Asn	c.1325T>A	missense_variant				1	833110	0.0000012003216862119048	0	0	0	27298	0	0	0	984	0	0	0	276	0	0	0	1620	0	0	1	761904	0	0	0	16460	0	0	0	5152	0	0	0
12	31452245		T	C	gnomAD Exomes	PASS	NA	ENST00000389082.10	p.Ile442Val	p.Ile442Val	c.1324A>G	missense_variant				1	1461710	68400000	0	0	0	60374	0	0	0	44724	0	0	0	53402	0	0	0	5768	0	0	1	1111870	0	0	0	86256	0	0	0	26136	0	0	0
12	31452245	rs1282512527	T	A	gnomAD Exomes	PASS	NA	ENST00000389082.10	p.Ile442Phe	p.Ile442Phe	c.1324A>T	missense_variant				3	1461710	0.0000020523906930923372	0	0	0	60374	0	0	0	44724	0	0	0	53402	0	0	0	5768	0	0	3	1111870	0	0	0	86256	0	0	0	26136	0	0	0
12	31452247		T	C	gnomAD Exomes	PASS	NA	ENST00000389082.10	p.Asn441Ser	p.Asn441Ser	c.1322A>G	missense_variant				1	628600	0.000001590836780146357	0	0	0	33076	0	0	0	43740	0	0	0	53126	0	0	0	4148	0	0	1	349966	0	0	0	69796	0	0	0	20984	0	0	0
12	31452249	rs901803499	A	T	gnomAD Exomes	PASS	NA	ENST00000389082.10	p.Asn440Lys	p.Asn440Lys	c.1320T>A	missense_variant				2	628602	0.0000031816634372782776	0	0	0	33076	0	0	2	43740	0	0	0	53126	0	0	0	4148	0	0	0	349966	0	0	0	69798	0	0	0	20984	0	0	0
12	31452250	rs766278817	T	C	gnomAD Exomes	PASS	NA	ENST00000389082.10	p.Asn440Ser	p.Asn440Ser	c.1319A>G	missense_variant				1	628602	0.0000015908317186391388	0	0	0	33076	0	0	0	43740	0	0	0	53126	0	0	0	4148	0	0	1	349966	0	0	0	69798	0	0	0	20984	0	0	0
12	31452251		T	C	gnomAD Exomes	PASS	NA	ENST00000389082.10	p.Asn440Asp	p.Asn440Asp	c.1318A>G	missense_variant				1	833110	0.0000012003216862119048	0	0	0	27298	0	0	0	984	0	0	0	276	0	0	0	1620	0	0	0	761904	0	0	1	16460	0	0	0	5152	0	0	0
12	31452251	rs559754069	T	G	gnomAD Genomes	NA	PASS	ENST00000389082.10	p.Asn440His	p.Asn440His	c.1318A>C	missense_variant				1	152320	0.0000065651260504201685	0	0	0	2114	0	0	0	15294	0	0	0	10608	0	0	0	912	0	0	0	5188	0	0	0	294	0	0	1	4828	0	0	0
12	31452253	rs754961808	G	C	gnomAD Exomes	PASS	NA	ENST00000389082.10	p.Thr439Ser	p.Thr439Ser	c.1316C>G	missense_variant				3	1461706	0.0000020523963095177824	0	0	0	60374	0	0	0	44724	0	0	0	53400	0	0	0	5768	0	0	0	1111866	0	0	3	86258	0	0	0	26136	0	0	0
12	31452253	rs754961808	G	A	gnomAD Exomes,gnomAD Genomes	PASS	PASS	ENST00000389082.10	p.Thr439Ile	p.Thr439Ile	c.1316C>T	missense_variant				6	1613830	0.0000037178637155090683	0	0	0	62468	0	0	0	59992	0	0	0	63980	0	0	0	6680	0	0	0	1117060	0	0	0	86574	0	0	0	30956	0	0	0
12	31452254		T	A	gnomAD Exomes	PASS	NA	ENST00000389082.10	p.Thr439Ser	p.Thr439Ser	c.1315A>T	missense_variant				2	1461710	0.000001368260462061558	0	0	0	60374	0	0	0	44724	0	0	0	53402	0	0	0	5768	0	0	2	1111868	0	0	0	86258	0	0	0	26136	0	0	0
12	31452256		C	T	gnomAD Exomes	PASS	NA	ENST00000389082.10	p.Cys438Tyr	p.Cys438Tyr	c.1313G>A	missense_variant				1	628596	0.000001590846903257418	0	0	0	33074	0	0	0	43740	0	0	0	53124	0	0	0	4148	0	0	0	349964	0	0	0	69798	0	0	0	20984	0	0	0
12	31452260	rs1261490499	C	G	gnomAD Exomes	PASS	NA	ENST00000389082.10	p.Val437Leu	p.Val437Leu	c.1309G>C	missense_variant				4	1461706	0.000002736528412690377	0	0	0	60374	0	0	0	44724	0	0	0	53398	0	0	0	5768	0	0	0	1111868	0	0	4	86258	0	0	0	26136	0	0	0
12	31452260		C	T	gnomAD Exomes	PASS	NA	ENST00000389082.10	p.Val437Ile	p.Val437Ile	c.1309G>A	missense_variant				2	1461706	0.0000013682642063451884	0	0	0	60374	0	0	0	44724	0	0	0	53398	0	0	0	5768	0	0	2	1111868	0	0	0	86258	0	0	0	26136	0	0	0
12	31452262	rs1593201813	T	C	gnomAD Exomes	PASS	NA	ENST00000389082.10	p.Asn436Ser	p.Asn436Ser	c.1307A>G	missense_variant				2	1461708	0.0000013682623342008117	0	0	0	60374	0	0	0	44724	0	0	0	53400	0	0	0	5768	0	0	2	1111868	0	0	0	86258	0	0	0	26136	0	0	0
12	31452263	rs1196094546	T	C	gnomAD Exomes	PASS	NA	ENST00000389082.10	p.Asn436Asp	p.Asn436Asp	c.1306A>G	missense_variant				1	1461708	684000000	0	0	0	60374	0	0	0	44724	0	0	1	53400	0	0	0	5768	0	0	0	1111868	0	0	0	86258	0	0	0	26136	0	0	0
12	31452263		T	G	gnomAD Exomes	PASS	NA	ENST00000389082.10	p.Asn436His	p.Asn436His	c.1306A>C	missense_variant				1	1461708	684000000	0	0	0	60374	0	0	0	44724	0	0	0	53400	0	0	0	5768	0	0	1	1111868	0	0	0	86258	0	0	0	26136	0	0	0
12	31452265	rs757968383	C	T	gnomAD Exomes	PASS	NA	ENST00000389082.10	p.Gly435Asp	p.Gly435Asp	c.1304G>A	missense_variant	Uncertain significance	2278244		10	1461704	0.000006841330392473442	0	0	0	60374	0	0	0	44724	0	0	0	53398	0	0	0	5768	0	0	9	1111866	0	0	1	86258	0	0	0	26136	0	0	0
12	31452266	rs997490301	C	T	gnomAD Exomes,gnomAD Genomes	PASS	PASS	ENST00000389082.10	p.Gly435Ser	p.Gly435Ser	c.1303G>A	missense_variant				21	1613770	0.000013013006810140231	0	0	1	62466	0	0	0	59972	0	0	0	63980	0	0	0	6680	0	0	4	1117058	0	0	11	86574	0	0	0	30958	0	0	0
12	31452269	rs746678542	T	C	gnomAD Exomes	PASS	NA	ENST00000389082.10	p.Asn434Asp	p.Asn434Asp	c.1300A>G	missense_variant				1	1461706	684000000	0	0	0	60374	0	0	0	44724	0	0	0	53398	0	0	0	5768	0	0	0	1111868	0	0	0	86258	0	0	0	26136	0	0	1
12	31452274	rs748248340	T	C	gnomAD Exomes	PASS	NA	ENST00000389082.10	p.Lys432Arg	p.Lys432Arg	c.1295A>G	missense_variant				3	833110	0.0000036009650586357143	0	0	0	27298	0	0	0	984	0	0	0	276	0	0	0	1620	0	0	3	761904	0	0	0	16460	0	0	0	5152	0	0	0
12	31452275	rs756838179	T	G	gnomAD Exomes,gnomAD Genomes	PASS	PASS	ENST00000389082.10	p.Lys432Gln	p.Lys432Gln	c.1294A>C	missense_variant				3	780786	0.000003842282008130269	0	0	1	35170	0	0	0	59010	0	0	0	63740	0	0	0	5058	0	0	0	355166	0	0	0	70114	0	0	0	25808	0	0	0
12	31452275	rs756838179	T	C	gnomAD Genomes	NA	PASS	ENST00000389082.10	p.Lys432Glu	p.Lys432Glu	c.1294A>G	missense_variant				2	152190	0.00001314146790196465	0	0	0	2094	0	0	0	15270	0	0	0	10618	0	0	2	910	0	0	0	5202	0	0	0	316	0	0	0	4824	0	0	0
12	31452276		G	C	gnomAD Exomes	PASS	NA	ENST00000389082.10	p.Asp431Glu	p.Asp431Glu	c.1293C>G	missense_variant				1	1461696	684000000	0	0	0	60374	0	0	0	44724	0	0	0	53392	0	0	0	5768	0	0	1	1111864	0	0	0	86258	0	0	0	26136	0	0	0
12	31452280	rs781643272	T	A	gnomAD Exomes,gnomAD Genomes	PASS	PASS	ENST00000389082.10	p.Asn430Ile	p.Asn430Ile	c.1289A>T	missense_variant				8	1613902	0.000004956930470375525	0	0	1	62462	0	0	0	59998	0	0	0	64020	0	0	0	6680	0	0	1	1117066	0	0	0	86574	0	0	0	30964	0	0	6
12	31452280	rs781643272	T	C	gnomAD Exomes,gnomAD Genomes	PASS	PASS	ENST00000389082.10	p.Asn430Ser	p.Asn430Ser	c.1289A>G	missense_variant				15	1613902	0.00000929424463195411	0	0	0	62462	0	0	0	59998	0	0	0	64020	0	0	0	6680	0	0	12	1117066	0	0	0	86574	0	0	0	30964	0	0	0
12	31452283		A	C	gnomAD Exomes	PASS	NA	ENST00000389082.10	p.Val429Gly	p.Val429Gly	c.1286T>G	missense_variant				1	833108	0.0000012003245677631232	0	0	0	27298	0	0	0	984	0	0	0	276	0	0	0	1620	0	0	1	761902	0	0	0	16460	0	0	0	5152	0	0	0
12	31452287		A	T	gnomAD Exomes	PASS	NA	ENST00000389082.10	p.Leu428Met	p.Leu428Met	c.1282T>A	missense_variant				1	833110	0.0000012003216862119048	0	0	0	27298	0	0	0	984	0	0	0	276	0	0	0	1620	0	0	0	761904	0	0	0	16460	0	0	0	5152	0	0	0
12	31452293	rs770176623	T	C	gnomAD Exomes	PASS	NA	ENST00000389082.10	p.Lys426Glu	p.Lys426Glu	c.1276A>G	missense_variant				1	628594	0.0000015908519648612617	0	0	0	33076	0	0	0	43740	0	0	0	53120	0	0	0	4148	0	0	1	349964	0	0	0	69798	0	0	0	20984	0	0	0
12	31452300		C	T	gnomAD Exomes	PASS	NA	ENST00000389082.10	p.Met423Ile	p.Met423Ile	c.1269G>A	missense_variant				1	833110	0.0000012003216862119048	0	0	0	27298	0	0	0	984	0	0	0	276	0	0	0	1620	0	0	1	761904	0	0	0	16460	0	0	0	5152	0	0	0
12	31452302	rs1304039737	T	C	gnomAD Exomes	PASS	NA	ENST00000389082.10	p.Met423Val	p.Met423Val	c.1267A>G	missense_variant				2	1461706	0.0000013682642063451884	0	0	0	60374	0	0	0	44724	0	0	0	53398	0	0	0	5768	0	0	2	1111868	0	0	0	86258	0	0	0	26136	0	0	0
12	31452306	rs1370204684	C	A	gnomAD Exomes	PASS	NA	ENST00000389082.10	p.Lys421Asn	p.Lys421Asn	c.1263G>T	missense_variant				2	628594	0.0000031817039297225235	0	0	0	33076	0	0	0	43740	0	0	0	53120	0	0	0	4148	0	0	2	349964	0	0	0	69798	0	0	0	20984	0	0	0
12	31452313		T	G	gnomAD Exomes	PASS	NA	ENST00000389082.10	p.Lys419Thr	p.Lys419Thr	c.1256A>C	missense_variant				1	833110	0.0000012003216862119048	0	0	0	27298	0	0	0	984	0	0	0	276	0	0	0	1620	0	0	1	761904	0	0	0	16460	0	0	0	5152	0	0	0
12	31452315		G	C	gnomAD Exomes	PASS	NA	ENST00000389082.10	p.Ser418Arg	p.Ser418Arg	c.1254C>G	missense_variant				1	833110	0.0000012003216862119048	0	0	0	27298	0	0	0	984	0	0	0	276	0	0	0	1620	0	0	1	761904	0	0	0	16460	0	0	0	5152	0	0	0
12	31452320	rs775905934	T	C	gnomAD Exomes	PASS	NA	ENST00000389082.10	p.Thr417Ala	p.Thr417Ala	c.1249A>G	missense_variant				3	833110	0.0000036009650586357143	0	0	0	27298	0	0	0	984	0	0	0	276	0	0	0	1620	0	0	3	761904	0	0	0	16460	0	0	0	5152	0	0	0
12	31452326		C	T	gnomAD Exomes	PASS	NA	ENST00000389082.10	p.Glu415Lys	p.Glu415Lys	c.1243G>A	missense_variant				1	628598	0.0000015908418416857832	0	0	0	33076	0	0	0	43740	0	0	0	53124	0	0	0	4148	0	0	1	349964	0	0	0	69798	0	0	0	20984	0	0	0
12	31452334		T	A	gnomAD Exomes	PASS	NA	ENST00000389082.10	p.His412Leu	p.His412Leu	c.1235A>T	missense_variant				2	1461704	0.0000013682660784946885	0	0	0	60374	0	0	0	44724	0	0	2	53398	0	0	0	5768	0	0	0	1111866	0	0	0	86258	0	0	0	26136	0	0	0
12	31452334	rs768917774	T	C	gnomAD Exomes,gnomAD Genomes	PASS	PASS	ENST00000389082.10	p.His412Arg	p.His412Arg	c.1235A>G	missense_variant				32	1613864	0.00001982818874452866	0	0	0	62466	0	0	0	59990	0	0	13	64008	0	0	0	6680	0	0	18	1117070	0	0	0	86574	0	0	0	30960	0	0	0
12	31452335	rs1593202000	G	A	gnomAD Exomes	PASS	NA	ENST00000389082.10	p.His412Tyr	p.His412Tyr	c.1234C>T	missense_variant				12	1461702	0.00000820960770389587	0	0	1	60374	0	0	0	44724	0	0	0	53394	0	0	0	5768	0	0	11	1111868	0	0	0	86258	0	0	0	26136	0	0	0
12	31452340	rs1260466432	C	A	gnomAD Exomes	PASS	NA	ENST00000389082.10	p.Ser410Ile	p.Ser410Ile	c.1229G>T	missense_variant				1	628596	0.000001590846903257418	0	0	0	33076	0	0	0	43740	0	0	0	53122	0	0	0	4148	0	0	1	349964	0	0	0	69798	0	0	0	20984	0	0	0
12	31452341	rs762155448	T	C	gnomAD Exomes	PASS	NA	ENST00000389082.10	p.Ser410Gly	p.Ser410Gly	c.1228A>G	missense_variant				1	628598	0.0000015908418416857832	0	0	0	33076	0	0	0	43740	0	0	0	53124	0	0	0	4148	0	0	1	349964	0	0	0	69798	0	0	0	20984	0	0	0
12	31452345	rs377050766	C	G	gnomAD Genomes	NA	PASS	ENST00000389082.10	p.Glu408Asp	p.Glu408Asp	c.1224G>C	missense_variant				1	152098	0.000006574708411681942	0	0	0	2092	0	0	0	15262	0	0	0	10598	0	0	0	912	0	0	0	5202	0	0	0	316	0	0	0	4820	0	0	0
12	31452347		C	G	gnomAD Exomes	PASS	NA	ENST00000389082.10	p.Glu408Gln	p.Glu408Gln	c.1222G>C	missense_variant				1	628598	0.0000015908418416857832	0	0	0	33076	0	0	0	43740	0	0	0	53124	0	0	0	4148	0	0	1	349964	0	0	0	69798	0	0	0	20984	0	0	0
12	31452350		G	T	gnomAD Exomes	PASS	NA	ENST00000389082.10	p.Pro407Thr	p.Pro407Thr	c.1219C>A	missense_variant				1	833110	0.0000012003216862119048	0	0	0	27298	0	0	0	984	0	0	0	276	0	0	0	1620	0	0	1	761904	0	0	0	16460	0	0	0	5152	0	0	0
12	31452352	rs765075617	G	T	gnomAD Exomes,gnomAD Genomes	PASS	PASS	ENST00000389082.10	p.Pro406His	p.Pro406His	c.1217C>A	missense_variant				8	1613818	0.000004957188480981127	0	0	1	62466	0	0	0	59992	0	0	0	63994	0	0	0	6680	0	0	0	1117072	0	0	6	86574	0	0	1	30964	0	0	0
12	31452355		A	C	gnomAD Exomes	PASS	NA	ENST00000389082.10	p.Ile405Ser	p.Ile405Ser	c.1214T>G	missense_variant				1	833110	0.0000012003216862119048	0	0	0	27298	0	0	0	984	0	0	0	276	0	0	0	1620	0	0	1	761904	0	0	0	16460	0	0	0	5152	0	0	0
12	31452356		T	C	gnomAD Exomes	PASS	NA	ENST00000389082.10	p.Ile405Val	p.Ile405Val	c.1213A>G	missense_variant				5	1461708	0.000003420655835502029	0	0	0	60374	0	0	0	44722	0	0	0	53402	0	0	0	5768	0	0	5	1111868	0	0	0	86258	0	0	0	26136	0	0	0
12	31452356		T	A	gnomAD Exomes	PASS	NA	ENST00000389082.10	p.Ile405Phe	p.Ile405Phe	c.1213A>T	missense_variant				1	1461708	684000000	0	0	0	60374	0	0	0	44722	0	0	0	53402	0	0	0	5768	0	0	0	1111868	0	0	0	86258	0	0	0	26136	0	0	1
12	31452358		C	T	gnomAD Exomes	PASS	NA	ENST00000389082.10	p.Gly404Glu	p.Gly404Glu	c.1211G>A	missense_variant				1	1461710	68400000	0	0	0	60374	0	0	0	44724	0	0	0	53402	0	0	0	5768	0	0	1	1111868	0	0	0	86258	0	0	0	26136	0	0	0
12	31452358	rs1217687306	C	G	gnomAD Exomes,gnomAD Genomes	PASS	PASS	ENST00000389082.10	p.Gly404Ala	p.Gly404Ala	c.1211G>C	missense_variant				12	1613756	0.00000743606840191454	0	0	0	62458	0	0	0	59966	0	0	0	64000	0	0	0	6678	0	0	11	1117070	0	0	0	86574	0	0	0	30952	0	0	0
12	31452358	rs1217687306	C	A	gnomAD Genomes	NA	PASS	ENST00000389082.10	p.Gly404Val	p.Gly404Val	c.1211G>T	missense_variant				1	152046	0.000006576956973547479	0	0	0	2084	0	0	0	15242	0	0	0	10598	0	0	0	910	0	0	0	5202	0	0	0	316	0	0	0	4816	0	0	0
12	31452371		G	A	gnomAD Exomes	PASS	NA	ENST00000389082.10	p.Leu400Phe	p.Leu400Phe	c.1198C>T	missense_variant				1	628590	0.000001590862088165577	0	0	0	33076	0	0	0	43736	0	0	1	53126	0	0	0	4148	0	0	0	349964	0	0	0	69792	0	0	0	20984	0	0	0
12	31452373		A	G	gnomAD Exomes	PASS	NA	ENST00000389082.10	p.Val399Ala	p.Val399Ala	c.1196T>C	missense_variant				2	833110	0.0000024006433724238097	0	0	0	27298	0	0	0	984	0	0	0	276	0	0	0	1620	0	0	2	761904	0	0	0	16460	0	0	0	5152	0	0	0
12	31452374		C	T	gnomAD Exomes	PASS	NA	ENST00000389082.10	p.Val399Ile	p.Val399Ile	c.1195G>A	missense_variant				1	628592	0.0000015908570264973147	0	0	0	33076	0	0	0	43740	0	0	0	53124	0	0	0	4148	0	0	0	349962	0	0	1	69794	0	0	0	20984	0	0	0
12	31452377	rs758272928	C	T	gnomAD Exomes	PASS	NA	ENST00000389082.10	p.Glu398Lys	p.Glu398Lys	c.1192G>A	missense_variant				2	628592	0.0000031817140529946294	0	0	0	33076	0	0	0	43740	0	0	0	53126	0	0	0	4148	0	0	2	349962	0	0	0	69792	0	0	0	20984	0	0	0
12	31452383	rs773458840	G	T	gnomAD Exomes,gnomAD Genomes	PASS	PASS	ENST00000389082.10	p.Leu396Ile	p.Leu396Ile	c.1186C>A	missense_variant				37	1613816	0.00002292702513793394	0	0	1	62460	0	0	1	59980	0	0	0	63996	0	0	0	6680	0	0	34	1117066	0	0	0	86550	0	0	0	30970	0	0	0
12	31452388		T	C	gnomAD Exomes	PASS	NA	ENST00000389082.10	p.Gln394Arg	p.Gln394Arg	c.1181A>G	missense_variant				1	833110	0.0000012003216862119048	0	0	0	27298	0	0	0	984	0	0	0	276	0	0	0	1620	0	0	1	761904	0	0	0	16460	0	0	0	5152	0	0	0
12	31452389		G	C	gnomAD Exomes	PASS	NA	ENST00000389082.10	p.Gln394Glu	p.Gln394Glu	c.1180C>G	missense_variant				4	1461656	0.000002736622023239394	0	0	0	60372	0	0	0	44716	0	0	0	53402	0	0	0	5768	0	0	4	1111858	0	0	0	86228	0	0	0	26134	0	0	0
12	31452392		T	G	gnomAD Exomes	PASS	NA	ENST00000389082.10	p.Ile393Leu	p.Ile393Leu	c.1177A>C	missense_variant				1	628532	0.0000015910088905576805	0	0	0	33074	0	0	0	43724	0	0	0	53126	0	0	0	4148	0	0	1	349950	0	0	0	69764	0	0	0	20982	0	0	0
12	31452397	rs1209758315	T	C	gnomAD Exomes	PASS	NA	ENST00000389082.10	p.Asp391Gly	p.Asp391Gly	c.1172A>G	missense_variant				1	628494	0.0000015911050861265183	0	0	0	33072	0	0	0	43716	0	0	0	53126	0	0	0	4148	0	0	0	349940	0	0	1	69750	0	0	0	20980	0	0	0
12	31452398		C	T	gnomAD Exomes	PASS	NA	ENST00000389082.10	p.Asp391Asn	p.Asp391Asn	c.1171G>A	missense_variant				1	628490	0.0000015911152126525483	0	0	0	33072	0	0	0	43724	0	0	0	53126	0	0	0	4148	0	0	0	349932	0	0	0	69748	0	0	0	20978	0	0	0
12	31452400		A	T	gnomAD Exomes	PASS	NA	ENST00000389082.10	p.Val390Glu	p.Val390Glu	c.1169T>A	missense_variant				1	628440	0.0000015912418051047037	0	0	0	33070	0	0	0	43698	0	0	0	53126	0	0	0	4148	0	0	1	349922	0	0	0	69734	0	0	0	20980	0	0	0
12	31452401	rs1944578238	C	T	gnomAD Exomes,gnomAD Genomes	PASS	PASS	ENST00000389082.10	p.Val390Met	p.Val390Met	c.1168G>A	missense_variant				2	985242	0.000002029958121963944	0	0	0	29386	0	0	0	16250	0	0	0	10870	0	0	0	2532	0	0	0	767102	0	0	0	16776	0	0	0	9984	0	0	0
12	31452403		T	A	gnomAD Exomes	PASS	NA	ENST00000389082.10	p.Lys389Ile	p.Lys389Ile	c.1166A>T	missense_variant				4	833110	0.000004801286744847619	0	0	1	27298	0	0	0	984	0	0	0	276	0	0	0	1620	0	0	3	761904	0	0	0	16460	0	0	0	5152	0	0	0
12	31452406	rs1032843258	T	C	gnomAD Exomes	PASS	NA	ENST00000389082.10	p.Asn388Ser	p.Asn388Ser	c.1163A>G	missense_variant	Uncertain significance	2321433		23	1461262	0.000015739819416367495	0	0	0	60348	0	0	0	44636	0	0	0	53400	0	0	0	5768	0	0	18	1111750	0	0	4	86084	0	0	0	26116	0	0	1
12	31452419		G	A	gnomAD Exomes	PASS	NA	ENST00000389082.10	p.Pro384Ser	p.Pro384Ser	c.1150C>T	missense_variant				4	1460202	0.0000027393470218504016	0	0	0	60298	0	0	0	44392	0	0	0	53394	0	0	0	5758	0	0	4	1111416	0	0	0	85770	0	0	0	26082	0	0	0
12	31452419		G	C	gnomAD Exomes	PASS	NA	ENST00000389082.10	p.Pro384Ala	p.Pro384Ala	c.1150C>G	missense_variant				3	1460202	0.000002054510266387801	0	0	0	60298	0	0	0	44392	0	0	0	53394	0	0	0	5758	0	0	3	1111416	0	0	0	85770	0	0	0	26082	0	0	0
12	31452421	rs1440755172	A	G	gnomAD Genomes	NA	PASS	ENST00000389082.10	p.Phe383Ser	p.Phe383Ser	c.1148T>C	missense_variant				1	152218	0.000006569525286102826	0	0	0	2088	0	0	0	15272	0	0	0	10628	0	0	0	912	0	0	0	5204	0	0	0	316	0	0	0	4824	0	0	0
12	31452422		A	C	gnomAD Exomes	PASS	NA	ENST00000389082.10	p.Phe383Val	p.Phe383Val	c.1147T>G	missense_variant				2	1460106	0.0000013697635651110262	0	0	0	60298	0	0	0	44356	0	0	0	53394	0	0	0	5756	0	0	2	1111408	0	0	0	85738	0	0	0	26070	0	0	0
12	31452435	rs1275261798	C	G	gnomAD Genomes	NA	PASS	ENST00000389082.10	p.Glu378Asp	p.Glu378Asp	c.1134G>C	missense_variant				1	152074	0.000006575746018385786	0	0	0	2088	0	0	0	15266	0	0	0	10608	0	0	0	912	0	0	0	5192	0	0	0	316	0	0	0	4814	0	0	0
12	31452440		T	C	gnomAD Exomes	PASS	NA	ENST00000389082.10	p.Ile377Val	p.Ile377Val	c.1129A>G	missense_variant				1	833110	0.0000012003216862119048	0	0	0	27298	0	0	0	984	0	0	0	276	0	0	0	1620	0	0	1	761904	0	0	0	16460	0	0	0	5152	0	0	0
12	31452444	rs371484096	A	C	gnomAD Exomes,gnomAD Genomes	PASS	PASS	ENST00000389082.10	p.His375Gln	p.His375Gln	c.1125T>G	missense_variant				2	985312	0.0000020298139066610375	0	0	0	29388	0	0	0	16256	0	0	0	10902	0	0	0	2532	0	0	1	767098	0	0	0	16776	0	0	0	9980	0	0	0
12	31452446	rs1265393590	G	C	gnomAD Genomes	NA	PASS	ENST00000389082.10	p.His375Asp	p.His375Asp	c.1123C>G	missense_variant				2	152062	0.000013152529889124174	0	0	0	2092	0	0	0	15260	0	0	0	10600	0	0	0	910	0	0	0	5190	0	0	0	316	0	0	0	4816	0	0	0
12	31452447	rs1944580175	G	C	gnomAD Exomes,gnomAD Genomes	PASS	PASS	ENST00000389082.10	p.Asn374Lys	p.Asn374Lys	c.1122C>G	missense_variant				5	1605006	0.0000031152531517016135	0	0	0	62050	0	0	0	58022	0	0	0	63874	0	0	0	6624	0	0	4	1113516	0	0	0	84840	0	0	1	30534	0	0	0
12	31452448		T	G	gnomAD Exomes	PASS	NA	ENST00000389082.10	p.Asn374Thr	p.Asn374Thr	c.1121A>C	missense_variant				1	833110	0.0000012003216862119048	0	0	0	27298	0	0	0	984	0	0	0	276	0	0	0	1620	0	0	1	761904	0	0	0	16460	0	0	0	5152	0	0	0
12	31452455	rs756925960	T	C	gnomAD Exomes	PASS	NA	ENST00000389082.10	p.Ile372Val	p.Ile372Val	c.1114A>G	missense_variant				4	1450452	0.0000027577610289757953	0	0	2	59852	0	0	0	42262	0	0	0	53218	0	0	0	5690	0	0	0	1107236	0	0	0	84216	0	0	0	25548	0	0	2
12	31452466		C	T	gnomAD Exomes	PASS	NA	ENST00000389082.10	p.Cys368Tyr	p.Cys368Tyr	c.1103G>A	missense_variant				1	611842	0.0000016344088833391627	0	0	0	32324	0	0	0	40246	0	0	0	52750	0	0	0	4042	0	0	1	342946	0	0	0	66776	0	0	0	20096	0	0	0
12	31460194		C	G	gnomAD Exomes	PASS	NA	ENST00000389082.10	p.Glu364Asp	p.Glu364Asp	c.1092G>C	missense_variant				2	833086	0.000002400712531479343	0	0	0	27298	0	0	0	984	0	0	0	276	0	0	0	1620	0	0	2	761884	0	0	0	16460	0	0	0	5150	0	0	0
12	31460201		G	A	gnomAD Exomes	PASS	NA	ENST00000389082.10	p.Pro362Leu	p.Pro362Leu	c.1085C>T	missense_variant				1	1457894	686000000	0	0	0	60238	0	0	0	44156	0	0	0	53332	0	0	0	5756	0	0	1	1109752	0	0	0	85642	0	0	0	25990	0	0	0
12	31460202		G	T	gnomAD Exomes	PASS	NA	ENST00000389082.10	p.Pro362Thr	p.Pro362Thr	c.1084C>A	missense_variant				1	1457722	686000000	0	0	1	60220	0	0	0	44154	0	0	0	53326	0	0	0	5756	0	0	0	1109708	0	0	0	85568	0	0	0	25986	0	0	0
12	31460208		C	G	gnomAD Exomes	PASS	NA	ENST00000389082.10	p.Glu360Gln	p.Glu360Gln	c.1078G>C	missense_variant				1	1459786	685000000	0	0	0	60310	0	0	0	44404	0	0	0	53364	0	0	0	5762	0	0	1	1110956	0	0	0	85840	0	0	0	26044	0	0	0
12	31460214	rs761356688	T	C	gnomAD Exomes	PASS	NA	ENST00000389082.10	p.Lys358Glu	p.Lys358Glu	c.1072A>G	missense_variant				3	627890	0.000004777906958225166	0	0	0	33056	0	0	0	43630	0	0	0	53106	0	0	0	4148	0	0	0	349698	0	0	3	69596	0	0	0	20928	0	0	0
12	31460219	rs767052027	C	T	gnomAD Exomes,gnomAD Genomes	PASS	PASS	ENST00000389082.10	p.Arg356His	p.Arg356His	c.1067G>A	missense_variant				11	779586	0.000014110053284692131	0	0	0	35110	0	0	1	58848	0	0	0	63720	0	0	0	5056	0	0	5	354658	0	0	2	69782	0	0	0	25748	0	0	0
12	31460220		G	T	gnomAD Exomes	PASS	NA	ENST00000389082.10	p.Arg356Ser	p.Arg356Ser	c.1066C>A	missense_variant				1	1461006	684000000	0	0	0	60354	0	0	0	44626	0	0	0	53390	0	0	0	5766	0	0	1	1111560	0	0	0	86064	0	0	0	26100	0	0	0
12	31460220	rs370711395	G	A	gnomAD Exomes,gnomAD Genomes	PASS	PASS	ENST00000389082.10	p.Arg356Cys	p.Arg356Cys	c.1066C>T	missense_variant				7	1613194	0.000004339217725828388	0	0	1	62444	0	0	0	59904	0	0	0	64000	0	0	0	6678	0	0	5	1116756	0	0	0	86380	0	0	0	30934	0	0	0
12	31460225		G	A	gnomAD Exomes	PASS	NA	ENST00000389082.10	p.Thr354Ile	p.Thr354Ile	c.1061C>T	missense_variant				1	628206	0.000001591834525617393	0	0	0	33068	0	0	0	43678	0	0	0	53116	0	0	0	4148	0	0	1	349820	0	0	0	69674	0	0	0	20958	0	0	0
12	31460226	rs868192665	T	C	gnomAD Exomes	PASS	NA	ENST00000389082.10	p.Thr354Ala	p.Thr354Ala	c.1060A>G	missense_variant				3	1461392	0.0000020528372948531265	0	0	1	60366	0	0	0	44678	0	0	0	53394	0	0	0	5768	0	0	0	1111766	0	0	0	86150	0	0	0	26112	0	0	0
12	31460228	rs1275683455	C	T	gnomAD Exomes	PASS	NA	ENST00000389082.10	p.Gly353Glu	p.Gly353Glu	c.1058G>A	missense_variant				1	628222	0.0000015917939836554593	0	0	0	33068	0	0	0	43692	0	0	0	53110	0	0	0	4148	0	0	1	349802	0	0	0	69698	0	0	0	20958	0	0	0
12	31460229		C	T	gnomAD Exomes	PASS	NA	ENST00000389082.10	p.Gly353Arg	p.Gly353Arg	c.1057G>A	missense_variant				1	628192	0.0000015918700015281952	0	0	0	33066	0	0	0	43686	0	0	1	53114	0	0	0	4148	0	0	0	349796	0	0	0	69684	0	0	0	20966	0	0	0
12	31460231	rs2138244189	T	C	gnomAD Exomes,gnomAD Genomes	PASS	PASS	ENST00000389082.10	p.Glu352Gly	p.Glu352Gly	c.1055A>G	missense_variant				2	780678	0.000002561875702914646	0	0	0	35186	0	0	0	58996	0	0	0	63746	0	0	0	5060	0	0	2	355060	0	0	0	70002	0	0	0	25790	0	0	0
12	31460232	rs780310275	C	T	gnomAD Exomes	PASS	NA	ENST00000389082.10	p.Glu352Lys	p.Glu352Lys	c.1054G>A	missense_variant				1	628262	0.0000015916926377848732	0	0	0	33070	0	0	1	43690	0	0	0	53112	0	0	0	4148	0	0	0	349840	0	0	0	69696	0	0	0	20962	0	0	0
12	31460240	rs1254506163	T	C	gnomAD Exomes	PASS	NA	ENST00000389082.10	p.Gln349Arg	p.Gln349Arg	c.1046A>G	missense_variant				2	1461488	0.0000013684683008002802	0	0	0	60368	0	0	0	44702	0	0	0	53390	0	0	0	5768	0	0	2	1111798	0	0	0	86176	0	0	0	26122	0	0	0
12	31460243	rs1229651937	A	C	gnomAD Exomes,gnomAD Genomes	PASS	PASS	ENST00000389082.10	p.Leu348Arg	p.Leu348Arg	c.1043T>G	missense_variant				4	780624	0.000005124105843530304	0	0	0	35158	0	0	0	58984	0	0	0	63738	0	0	0	5060	0	0	3	355110	0	0	0	70062	0	0	0	25796	0	0	0
12	31460258		G	C	gnomAD Exomes	PASS	NA	ENST00000389082.10	p.Pro343Arg	p.Pro343Arg	c.1028C>G	missense_variant				1	833110	0.0000012003216862119048	0	0	0	27298	0	0	0	984	0	0	0	276	0	0	0	1620	0	0	1	761904	0	0	0	16460	0	0	0	5152	0	0	0
12	31460259	rs1216704650	G	A	gnomAD Genomes	NA	PASS	ENST00000389082.10	p.Pro343Ser	p.Pro343Ser	c.1027C>T	missense_variant				3	152256	0.000019703656998738966	0	0	0	2114	0	0	0	15288	0	0	0	10602	0	0	0	912	0	0	0	5186	0	0	0	294	0	0	0	4824	0	0	0
12	31460270		T	C	gnomAD Exomes	PASS	NA	ENST00000389082.10	p.Asp339Gly	p.Asp339Gly	c.1016A>G	missense_variant				1	1461632	684000000	0	0	0	60368	0	0	0	44712	0	0	0	53392	0	0	0	5768	0	0	1	1111850	0	0	0	86240	0	0	0	26132	0	0	0
12	31460270	rs1471677090	T	A	gnomAD Exomes	PASS	NA	ENST00000389082.10	p.Asp339Val	p.Asp339Val	c.1016A>T	missense_variant				1	1461632	684000000	0	0	0	60368	0	0	0	44712	0	0	0	53392	0	0	0	5768	0	0	1	1111850	0	0	0	86240	0	0	0	26132	0	0	0
12	31460276	rs1409363750	A	T	gnomAD Exomes	PASS	NA	ENST00000389082.10	p.Phe337Tyr	p.Phe337Tyr	c.1010T>A	missense_variant				1	628548	0.0000015909683906400147	0	0	0	33070	0	0	0	43734	0	0	0	53118	0	0	0	4148	0	0	1	349956	0	0	0	69788	0	0	0	20980	0	0	0
12	31460280	rs138735047	G	A	gnomAD Exomes,gnomAD Genomes	PASS	PASS	ENST00000389082.10	p.His336Tyr	p.His336Tyr	c.1006C>T	missense_variant				5303	1613956	0.003285715347878133	23	0	185	62484	0	0	72	60022	0	0	1197	64006	17	0	10	6680	0	0	3337	1117038	5	0	117	86536	1	0	50	30958	0	0	9
12	31460282	rs1368798454	A	G	gnomAD Exomes	PASS	NA	ENST00000389082.10	p.Leu335Pro	p.Leu335Pro	c.1004T>C	missense_variant				1	628546	0.000001590973453016963	0	0	0	33070	0	0	0	43736	0	0	0	53120	0	0	0	4148	0	0	1	349950	0	0	0	69790	0	0	0	20978	0	0	0
12	31460289		A	G	gnomAD Exomes	PASS	NA	ENST00000389082.10	p.Ser333Pro	p.Ser333Pro	c.997T>C	missense_variant				1	833108	0.0000012003245677631232	0	0	0	27298	0	0	0	984	0	0	0	276	0	0	0	1620	0	0	1	761902	0	0	0	16460	0	0	0	5152	0	0	0
12	31460291	rs1944956235	G	A	gnomAD Genomes	NA	PASS	ENST00000389082.10	p.Ala332Val	p.Ala332Val	c.995C>T	missense_variant				1	152172	0.000006571511184712037	0	0	0	2092	0	0	0	15272	0	0	0	10608	0	0	0	912	0	0	0	5202	0	0	0	314	0	0	0	4828	0	0	0
12	31460292		C	G	gnomAD Exomes	PASS	NA	ENST00000389082.10	p.Ala332Pro	p.Ala332Pro	c.994G>C	missense_variant				1	628554	0.0000015909532037024663	0	0	0	33070	0	0	0	43740	0	0	1	53120	0	0	0	4148	0	0	0	349956	0	0	0	69786	0	0	0	20978	0	0	0
12	31460292	rs1313687077	C	T	gnomAD Exomes	PASS	NA	ENST00000389082.10	p.Ala332Thr	p.Ala332Thr	c.994G>A	missense_variant				1	628554	0.0000015909532037024663	0	0	0	33070	0	0	0	43740	0	0	0	53120	0	0	0	4148	0	0	1	349956	0	0	0	69786	0	0	0	20978	0	0	0
12	31460294		G	C	gnomAD Exomes	PASS	NA	ENST00000389082.10	p.Pro331Arg	p.Pro331Arg	c.992C>G	missense_variant				2	1461666	0.0000013683016503086204	0	0	0	60368	0	0	0	44722	0	0	0	53396	0	0	0	5768	0	0	0	1111856	0	0	2	86252	0	0	0	26132	0	0	0
12	31460295	rs1340137868	G	C	gnomAD Exomes	PASS	NA	ENST00000389082.10	p.Pro331Ala	p.Pro331Ala	c.991C>G	missense_variant				1	628554	0.0000015909532037024663	0	0	0	33070	0	0	0	43740	0	0	0	53116	0	0	0	4148	0	0	0	349954	0	0	1	69790	0	0	0	20980	0	0	0
12	31460295	rs1340137868	G	A	gnomAD Exomes	PASS	NA	ENST00000389082.10	p.Pro331Ser	p.Pro331Ser	c.991C>T	missense_variant				1	628554	0.0000015909532037024663	0	0	0	33070	0	0	0	43740	0	0	0	53116	0	0	0	4148	0	0	0	349954	0	0	0	69790	0	0	0	20980	0	0	1
12	31460298	rs1158943978	G	C	gnomAD Genomes	NA	PASS	ENST00000389082.10	p.Leu330Val	p.Leu330Val	c.988C>G	missense_variant				1	152162	0.000006571943060685322	0	0	0	2094	0	0	0	15264	0	0	0	10618	0	0	0	912	0	0	0	5200	0	0	0	314	0	0	0	4828	0	0	0
12	31460310		A	G	gnomAD Exomes	PASS	NA	ENST00000389082.10	p.Tyr326His	p.Tyr326His	c.976T>C	missense_variant				1	1461666	684000000	0	0	0	60372	0	0	0	44724	0	0	0	53396	0	0	0	5768	0	0	1	1111848	0	0	0	86254	0	0	0	26132	0	0	0
12	31460313		C	T	gnomAD Exomes	PASS	NA	ENST00000389082.10	p.Val325Ile	p.Val325Ile	c.973G>A	missense_variant				1	628562	0.0000015909329549034144	0	0	0	33072	0	0	0	43740	0	0	0	53116	0	0	0	4148	0	0	1	349956	0	0	0	69794	0	0	0	20980	0	0	0
12	31460315		T	A	gnomAD Exomes	PASS	NA	ENST00000389082.10	p.His324Leu	p.His324Leu	c.971A>T	missense_variant				2	833108	0.0000024006491355262463	0	0	0	27298	0	0	0	984	0	0	0	276	0	0	0	1620	0	0	2	761902	0	0	0	16460	0	0	0	5152	0	0	0
12	31460316		G	A	gnomAD Exomes	PASS	NA	ENST00000389082.10	p.His324Tyr	p.His324Tyr	c.970C>T	missense_variant				1	833098	0.0000012003389757267452	0	0	0	27298	0	0	0	984	0	0	0	276	0	0	0	1620	0	0	1	761892	0	0	0	16460	0	0	0	5152	0	0	0
12	31460336	rs553411725	A	G	gnomAD Exomes	PASS	NA	ENST00000389082.10	p.Leu317Ser	p.Leu317Ser	c.950T>C	missense_variant				1	628568	0.0000015909177686423745	0	0	0	33074	0	0	0	43740	0	0	0	53120	0	0	0	4148	0	0	1	349956	0	0	0	69792	0	0	0	20980	0	0	0
12	31460340		G	T	gnomAD Exomes	PASS	NA	ENST00000389082.10	p.Leu316Ile	p.Leu316Ile	c.946C>A	missense_variant				1	833108	0.0000012003245677631232	0	0	0	27298	0	0	0	984	0	0	0	276	0	0	0	1620	0	0	1	761902	0	0	0	16460	0	0	0	5152	0	0	0
12	31460342	rs761798974	G	A	gnomAD Exomes	PASS	NA	ENST00000389082.10	p.Thr315Ile	p.Thr315Ile	c.944C>T	missense_variant				1	628560	0.0000015909380170548556	0	0	0	33074	0	0	0	43738	0	0	0	53122	0	0	0	4148	0	0	0	349954	0	0	1	69786	0	0	0	20980	0	0	0
12	31460343		T	C	gnomAD Exomes	PASS	NA	ENST00000389082.10	p.Thr315Ala	p.Thr315Ala	c.943A>G	missense_variant				1	833110	0.0000012003216862119048	0	0	0	27298	0	0	0	984	0	0	0	276	0	0	0	1620	0	0	1	761904	0	0	0	16460	0	0	0	5152	0	0	0
12	31460349	rs372625067	T	C	gnomAD Exomes,gnomAD Genomes	PASS	PASS	ENST00000389082.10	p.Ile313Val	p.Ile313Val	c.937A>G	missense_variant				16	1613828	0.000009914315528048839	0	0	2	62464	0	0	0	59992	0	0	0	64002	0	0	0	6680	0	0	11	1117058	0	0	0	86562	0	0	0	30962	0	0	0
12	31460351	rs1317470670	C	T	gnomAD Exomes,gnomAD Genomes	PASS	PASS	ENST00000389082.10	p.Gly312Asp	p.Gly312Asp	c.935G>A	missense_variant				42	985212	0.00004263041863071095	0	0	0	29382	0	0	0	16260	0	0	0	10876	0	0	0	2532	0	0	41	767088	0	0	0	16776	0	0	0	9974	0	0	0
12	31460352	rs1331642132	C	T	gnomAD Genomes	NA	PASS	ENST00000389082.10	p.Gly312Ser	p.Gly312Ser	c.934G>A	missense_variant				1	152104	0.000006574449061168674	0	0	0	2090	0	0	0	15264	0	0	0	10594	0	0	0	912	0	0	0	5196	0	0	0	316	0	0	0	4814	0	0	0
12	31460364	rs1475006509	T	C	gnomAD Exomes	PASS	NA	ENST00000389082.10	p.Thr308Ala	p.Thr308Ala	c.922A>G	missense_variant				1	628516	0.000001591049392537342	0	0	0	33064	0	0	1	43738	0	0	0	53122	0	0	0	4148	0	0	0	349938	0	0	0	69772	0	0	0	20980	0	0	0
12	31460372	rs760262988	C	T	gnomAD Exomes,gnomAD Genomes	PASS	PASS	ENST00000389082.10	p.Arg305His	p.Arg305His	c.914G>A	missense_variant				49	1613304	0.000030372453052865423	0	0	1	62432	0	0	7	59956	0	0	0	63930	0	0	0	6674	0	0	36	1116932	0	0	2	86486	0	0	0	30924	0	0	0
12	31460373	rs576115388	G	T	gnomAD Genomes	NA	PASS	ENST00000389082.10	p.Arg305Ser	p.Arg305Ser	c.913C>A	missense_variant				1	152112	0.000006574103292310929	0	0	0	2088	0	0	0	15276	0	0	0	10590	0	0	0	912	0	0	0	5186	0	0	0	314	0	0	0	4824	0	0	0
12	31460373	rs576115388	G	A	gnomAD Exomes,gnomAD Genomes	PASS	PASS	ENST00000389082.10	p.Arg305Cys	p.Arg305Cys	c.913C>T	missense_variant				36	1613738	0.000022308454036528854	0	0	0	62462	0	0	0	60020	0	0	1	63982	0	0	2	6680	0	0	22	1116960	0	0	6	86490	0	0	2	30942	0	0	2
12	31460375		T	G	gnomAD Exomes	PASS	NA	ENST00000389082.10	p.Gln304Pro	p.Gln304Pro	c.911A>C	missense_variant				1	833106	0.0000012003274493281767	0	0	0	27298	0	0	0	984	0	0	0	276	0	0	0	1620	0	0	1	761900	0	0	0	16460	0	0	0	5152	0	0	0
12	31460378		T	A	gnomAD Exomes	PASS	NA	ENST00000389082.10	p.Tyr303Phe	p.Tyr303Phe	c.908A>T	missense_variant				1	1461468	684000000	0	0	0	60354	0	0	0	44716	0	0	0	53392	0	0	0	5766	0	0	1	1111752	0	0	0	86192	0	0	0	26130	0	0	0
12	31460378	rs1442236654	T	C	gnomAD Exomes	PASS	NA	ENST00000389082.10	p.Tyr303Cys	p.Tyr303Cys	c.908A>G	missense_variant				5	1461466	0.000003421222252176924	0	0	2	60354	0	0	0	44716	0	0	0	53392	0	0	1	5766	0	0	1	1111750	0	0	0	86192	0	0	1	26130	0	0	0
12	31460381		T	C	gnomAD Exomes	PASS	NA	ENST00000389082.10	p.Asp302Gly	p.Asp302Gly	c.905A>G	missense_variant				2	833110	0.0000024006433724238097	0	0	0	27298	0	0	0	984	0	0	0	276	0	0	0	1620	0	0	2	761904	0	0	0	16460	0	0	0	5152	0	0	0
12	31479592	rs1279737025	G	T	gnomAD Exomes	PASS	NA	ENST00000389082.10	p.Gln301Lys	p.Gln301Lys	c.901C>A	missense_variant				1	501106	0.000001995585764289392	0	0	0	27850	0	0	0	23052	0	0	0	48150	0	0	0	3644	0	0	0	289340	0	0	0	46900	0	0	0	14148	0	0	1
12	31479595		A	G	gnomAD Exomes	PASS	NA	ENST00000389082.10	p.Ser300Pro	p.Ser300Pro	c.898T>C	missense_variant				1	503212	0.0000019872340087279316	0	0	0	27920	0	0	0	23312	0	0	0	48254	0	0	0	3644	0	0	0	290376	0	0	1	47336	0	0	0	14222	0	0	0
12	31479607		T	A	gnomAD Exomes	PASS	NA	ENST00000389082.10	p.Ile296Phe	p.Ile296Phe	c.886A>T	missense_variant				1	1345852	743000000	0	0	0	55588	0	0	0	25680	0	0	0	48944	0	0	0	5288	0	0	1	1057198	0	0	0	65486	0	0	0	19612	0	0	0
12	31479608		T	A	gnomAD Exomes	PASS	NA	ENST00000389082.10	p.Gln295His	p.Gln295His	c.885A>T	missense_variant				1	1346384	743000000	0	0	0	55610	0	0	0	25734	0	0	0	49012	0	0	0	5290	0	0	1	1057486	0	0	0	65556	0	0	0	19616	0	0	0
12	31479612		A	G	gnomAD Exomes	PASS	NA	ENST00000389082.10	p.Met294Thr	p.Met294Thr	c.881T>C	missense_variant				1	515536	0.000001939728748331833	0	0	0	28408	0	0	0	24964	0	0	0	48860	0	0	0	3674	0	0	0	296652	0	0	1	49590	0	0	0	14594	0	0	0
12	31479618	rs1945977186	A	G	gnomAD Genomes	NA	PASS	ENST00000389082.10	p.Leu292Ser	p.Leu292Ser	c.875T>C	missense_variant				1	152240	0.000006568575932737782	0	0	0	2090	0	0	1	15278	0	0	0	10624	0	0	0	910	0	0	0	5202	0	0	0	316	0	0	0	4836	0	0	0
12	31479622	rs1945977317	G	T	gnomAD Exomes	PASS	NA	ENST00000389082.10	p.Leu291Ile	p.Leu291Ile	c.871C>A	missense_variant				1	524896	0.0000019051393037858928	0	0	0	28802	0	0	0	26058	0	0	0	49202	0	0	0	3706	0	0	1	301770	0	0	0	51302	0	0	0	14930	0	0	0
12	31479625	rs1274823029	C	T	gnomAD Exomes	PASS	NA	ENST00000389082.10	p.Val290Ile	p.Val290Ile	c.868G>A	missense_variant				1	524690	0.0000019058872858259162	0	0	0	28828	0	0	0	26050	0	0	0	49212	0	0	0	3710	0	0	0	301530	0	0	0	51226	0	0	0	15000	0	0	0
12	31479628		A	G	gnomAD Exomes	PASS	NA	ENST00000389082.10	p.Cys289Arg	p.Cys289Arg	c.865T>C	missense_variant				1	530996	0.000001883253357840737	0	0	0	29030	0	0	1	26780	0	0	0	49372	0	0	0	3728	0	0	0	305022	0	0	0	52400	0	0	0	15298	0	0	0
12	31479633	rs1160252217	A	C	gnomAD Exomes,gnomAD Genomes	PASS	PASS	ENST00000389082.10	p.Phe287Cys	p.Phe287Cys	c.860T>G	missense_variant				7	1527234	0.000004583449556518516	0	0	0	58932	0	0	0	45018	0	0	0	60640	0	0	0	6288	0	0	6	1077452	0	0	0	70780	0	0	0	25816	0	0	0
12	31479633		A	G	gnomAD Exomes	PASS	NA	ENST00000389082.10	p.Phe287Ser	p.Phe287Ser	c.860T>C	missense_variant				1	1375016	727000000	0	0	0	56842	0	0	0	29738	0	0	0	50012	0	0	0	5376	0	0	1	1072254	0	0	0	70464	0	0	0	20978	0	0	0
12	31479637	rs1335321737	C	T	gnomAD Exomes,gnomAD Genomes	PASS	PASS	ENST00000389082.10	p.Val286Met	p.Val286Met	c.856G>A	missense_variant				3	705250	0.000004253810705423609	0	0	0	32084	0	0	0	46534	0	0	0	60718	0	0	0	4704	0	0	2	320582	0	0	0	56040	0	0	0	21202	0	0	0
12	31479638		C	A	gnomAD Exomes	PASS	NA	ENST00000389082.10	p.Gln285His	p.Gln285His	c.855G>T	missense_variant				1	1386416	721000000	0	0	0	57292	0	0	0	32272	0	0	0	50414	0	0	0	5426	0	0	1	1077258	0	0	0	72310	0	0	0	21600	0	0	0
12	31479643		C	T	gnomAD Exomes	PASS	NA	ENST00000389082.10	p.Val284Met	p.Val284Met	c.850G>A	missense_variant				4	1393514	0.000002870441201164825	0	0	0	57604	0	0	0	33470	0	0	0	50638	0	0	0	5462	0	0	4	1080440	0	0	0	73704	0	0	0	22070	0	0	0
12	31479645		A	G	gnomAD Exomes	PASS	NA	ENST00000389082.10	p.Leu283Pro	p.Leu283Pro	c.848T>C	missense_variant				3	1396316	0.0000021485107955505775	0	0	0	57714	0	0	0	33770	0	0	0	50754	0	0	0	5470	0	0	3	1081922	0	0	0	74214	0	0	0	22270	0	0	0
12	31479647	rs1449914524	G	C	gnomAD Exomes	PASS	NA	ENST00000389082.10	p.Asn282Lys	p.Asn282Lys	c.846C>G	missense_variant				1	564276	0.0000017721824071908073	0	0	0	30460	0	0	0	32978	0	0	0	50574	0	0	0	3850	0	0	0	320382	0	0	0	58002	0	0	0	17216	0	0	0
12	31479648		T	C	gnomAD Exomes	PASS	NA	ENST00000389082.10	p.Asn282Ser	p.Asn282Ser	c.845A>G	missense_variant				9	1397954	0.0000064379800765976565	0	0	0	57770	0	0	0	34012	0	0	0	50858	0	0	0	5476	0	0	9	1082606	0	0	0	74586	0	0	0	22404	0	0	0
12	31479657		C	A	gnomAD Exomes	PASS	NA	ENST00000389082.10	p.Gly279Val	p.Gly279Val	c.836G>T	missense_variant				1	579374	0.000001726000821576391	0	0	0	31120	0	0	1	35850	0	0	0	51130	0	0	0	3926	0	0	0	326774	0	0	0	60776	0	0	0	18240	0	0	0
12	31479657		C	T	gnomAD Exomes	PASS	NA	ENST00000389082.10	p.Gly279Glu	p.Gly279Glu	c.836G>A	missense_variant				1	579374	0.000001726000821576391	0	0	0	31120	0	0	0	35850	0	0	0	51130	0	0	0	3926	0	0	0	326774	0	0	1	60776	0	0	0	18240	0	0	0
12	31479663		A	G	gnomAD Exomes	PASS	NA	ENST00000389082.10	p.Leu277Pro	p.Leu277Pro	c.830T>C	missense_variant				1	584736	0.000001710173479997811	0	0	0	31358	0	0	0	36448	0	0	0	51332	0	0	0	3946	0	0	0	329264	0	0	1	62086	0	0	0	18596	0	0	0
12	31479664		G	T	gnomAD Exomes	PASS	NA	ENST00000389082.10	p.Leu277Ile	p.Leu277Ile	c.829C>A	missense_variant				1	589914	0.0000016951623456978476	0	0	0	31624	0	0	0	37736	0	0	0	51428	0	0	0	3972	0	0	1	331384	0	0	0	62812	0	0	0	18922	0	0	0
12	31479666		T	C	gnomAD Exomes	PASS	NA	ENST00000389082.10	p.Glu276Gly	p.Glu276Gly	c.827A>G	missense_variant				1	590654	0.0000016930385640324116	0	0	0	31644	0	0	0	37750	0	0	0	51488	0	0	0	3974	0	0	1	331694	0	0	0	63076	0	0	0	19020	0	0	0
12	31479669		A	G	gnomAD Exomes	PASS	NA	ENST00000389082.10	p.Phe275Ser	p.Phe275Ser	c.824T>C	missense_variant				1	1425786	701000000	0	0	0	59038	0	0	0	38896	0	0	0	51888	0	0	0	5606	0	0	1	1094568	0	0	0	79974	0	0	0	24352	0	0	0
12	31479669	rs1945979244	A	T	gnomAD Exomes	PASS	NA	ENST00000389082.10	p.Phe275Tyr	p.Phe275Tyr	c.824T>A	missense_variant				1	1425786	701000000	0	0	0	59038	0	0	0	38896	0	0	0	51888	0	0	0	5606	0	0	1	1094568	0	0	0	79974	0	0	0	24352	0	0	0
12	31479673		C	T	gnomAD Exomes	PASS	NA	ENST00000389082.10	p.Ala274Thr	p.Ala274Thr	c.820G>A	missense_variant				2	593240	0.0000033713168363562806	0	0	0	31792	0	0	0	37886	0	0	0	51656	0	0	0	4000	0	0	2	332932	0	0	0	63676	0	0	0	19250	0	0	0
12	31479673		C	A	gnomAD Exomes	PASS	NA	ENST00000389082.10	p.Ala274Ser	p.Ala274Ser	c.820G>T	missense_variant				1	593242	0.0000016856527353086935	0	0	0	31792	0	0	0	37886	0	0	0	51656	0	0	0	4000	0	0	1	332934	0	0	0	63676	0	0	0	19250	0	0	0
12	31479675		T	A	gnomAD Exomes	PASS	NA	ENST00000389082.10	p.Glu273Val	p.Glu273Val	c.818A>T	missense_variant				2	597516	0.000003347190702843104	0	0	1	31976	0	0	0	38576	0	0	0	51772	0	0	0	4026	0	0	1	334892	0	0	0	64500	0	0	0	19512	0	0	0
12	31479678	rs765700922	C	T	gnomAD Exomes,gnomAD Genomes	PASS	PASS	ENST00000389082.10	p.Arg272Gln	p.Arg272Gln	c.815G>A	missense_variant				14	1585990	0.000008827293993026438	0	0	2	61508	0	0	1	55546	0	0	0	62746	0	0	0	6600	0	0	7	1103346	0	0	0	81792	0	0	0	29780	0	0	3
12	31479678		C	G	gnomAD Exomes	PASS	NA	ENST00000389082.10	p.Arg272Pro	p.Arg272Pro	c.815G>C	missense_variant				2	1433828	0.0000013948674457466307	0	0	0	59416	0	0	0	40266	0	0	0	52140	0	0	0	5688	0	0	2	1098144	0	0	0	81476	0	0	0	24950	0	0	0
12	31479679	rs535055963	G	A	gnomAD Exomes,gnomAD Genomes	PASS	PASS	ENST00000389082.10	p.Arg272Trp	p.Arg272Trp	c.814C>T	missense_variant				156	1587588	0.0000982622695560813	0	0	7	61574	0	0	27	55722	0	0	1	62840	0	0	0	6610	0	0	112	1104032	0	0	1	82102	0	0	0	29890	0	0	0
12	31479684	rs1407618214	G	A	gnomAD Exomes	PASS	NA	ENST00000389082.10	p.Pro270Leu	p.Pro270Leu	c.809C>T	missense_variant				21	1439756	0.000014585804816927312	0	0	1	59708	0	0	0	40938	0	0	0	52352	0	0	0	5720	0	0	20	1101128	0	0	0	82474	0	0	0	25364	0	0	0
12	31479684	rs1407618214	G	C	gnomAD Exomes,gnomAD Genomes	PASS	PASS	ENST00000389082.10	p.Pro270Arg	p.Pro270Arg	c.809C>G	missense_variant				4	1592066	0.0000025124586543522694	0	0	1	61820	0	0	0	56242	0	0	0	62966	0	0	0	6630	0	0	1	1106316	0	0	0	82768	0	0	0	30190	0	0	2
12	31479697	rs371858433	G	C	gnomAD Exomes,gnomAD Genomes	PASS	PASS	ENST00000389082.10	p.Leu266Val	p.Leu266Val	c.796C>G	missense_variant				51	1594902	0.000031976886354145895	0	0	1	61910	0	0	0	56504	0	0	0	63058	0	0	0	6656	0	0	48	1107894	0	0	0	83334	0	0	0	30416	0	0	0
12	31479697	rs371858433	G	A	gnomAD Exomes	PASS	NA	ENST00000389082.10	p.Leu266Phe	p.Leu266Phe	c.796C>T	missense_variant				4	1442682	0.000002772613784603953	0	0	0	59818	0	0	0	41216	0	0	0	52440	0	0	0	5744	0	0	4	1102688	0	0	0	83018	0	0	0	25588	0	0	0
12	31479700	rs746105198	G	C	gnomAD Exomes	PASS	NA	ENST00000389082.10	p.Pro265Ala	p.Pro265Ala	c.793C>G	missense_variant				1	609290	0.0000016412545749971279	0	0	0	32494	0	0	0	40144	0	0	0	52142	0	0	0	4126	0	0	1	340600	0	0	0	66572	0	0	0	20482	0	0	0
12	31479708	rs111717401	C	A	gnomAD Exomes,gnomAD Genomes	PASS	PASS	ENST00000389082.10	p.Ser262Ile	p.Ser262Ile	c.785G>T	missense_variant	Uncertain significance	2283841		7	1596190	0.000004385442835752636	0	0	0	61968	0	0	0	56614	0	0	0	63128	0	0	0	6654	0	0	0	1108584	0	0	0	83518	0	0	0	30506	0	0	0
12	31479709		T	G	gnomAD Exomes	PASS	NA	ENST00000389082.10	p.Ser262Arg	p.Ser262Arg	c.784A>C	missense_variant				1	1444420	692000000	0	0	0	59902	0	0	0	41370	0	0	1	52538	0	0	0	5742	0	0	0	1103580	0	0	0	83288	0	0	0	25702	0	0	0
12	31479709		T	C	gnomAD Exomes	PASS	NA	ENST00000389082.10	p.Ser262Gly	p.Ser262Gly	c.784A>G	missense_variant				1	1444420	692000000	0	0	0	59902	0	0	0	41370	0	0	0	52538	0	0	0	5742	0	0	1	1103580	0	0	0	83288	0	0	0	25702	0	0	0
12	31479714		C	A	gnomAD Exomes	PASS	NA	ENST00000389082.10	p.Gly260Val	p.Gly260Val	c.779G>T	missense_variant				1	1445340	692000000	0	0	0	59898	0	0	0	41466	0	0	0	52606	0	0	0	5744	0	0	1	1104054	0	0	0	83470	0	0	0	25748	0	0	0
12	31479718	rs1945982053	G	C	gnomAD Genomes	NA	PASS	ENST00000389082.10	p.Pro259Ala	p.Pro259Ala	c.775C>G	missense_variant				1	152148	0.000006572547782422378	0	0	0	2092	0	0	0	15280	0	0	0	10618	0	0	0	910	0	0	0	5196	0	0	0	316	0	0	0	4814	0	0	0
12	31479718	rs1945982053	G	A	gnomAD Exomes	PASS	NA	ENST00000389082.10	p.Pro259Ser	p.Pro259Ser	c.775C>T	missense_variant				1	1445868	692000000	0	0	0	59934	0	0	0	41564	0	0	0	52608	0	0	0	5748	0	0	0	1104346	0	0	1	83532	0	0	0	25760	0	0	0
12	31479719	rs1197616605	C	G	gnomAD Exomes	PASS	NA	ENST00000389082.10	p.Arg258Ser	p.Arg258Ser	c.774G>C	missense_variant				2	1446116	0.0000013830149171988968	0	0	0	59946	0	0	2	41598	0	0	0	52634	0	0	0	5752	0	0	0	1104480	0	0	0	83564	0	0	0	25758	0	0	0
12	31479723	rs1482815863	T	C	gnomAD Exomes	PASS	NA	ENST00000389082.10	p.Gln257Arg	p.Gln257Arg	c.770A>G	missense_variant				1	613998	0.0000016286698002273624	0	0	0	32696	0	0	0	40808	0	0	0	52434	0	0	0	4132	0	0	0	343018	0	0	1	67226	0	0	0	20618	0	0	0
12	31479730		T	C	gnomAD Exomes	PASS	NA	ENST00000389082.10	p.Ile255Val	p.Ile255Val	c.763A>G	missense_variant				2	833110	0.0000024006433724238097	0	0	0	27298	0	0	0	984	0	0	0	276	0	0	0	1620	0	0	0	761904	0	0	0	16460	0	0	0	5152	0	0	0
12	31479733	rs1259992039	C	T	gnomAD Exomes	PASS	NA	ENST00000389082.10	p.Val254Ile	p.Val254Ile	c.760G>A	missense_variant				1	615666	0.0000016242573083457588	0	0	0	32730	0	0	0	41076	0	0	0	52510	0	0	0	4138	0	0	0	343876	0	0	0	67496	0	0	0	20658	0	0	1
12	31479735	rs1381783720	G	C	gnomAD Genomes	NA	PASS	ENST00000389082.10	p.Pro253Arg	p.Pro253Arg	c.758C>G	missense_variant				1	152146	0.0000065726341803267915	0	0	0	2090	0	0	0	15278	0	0	0	10610	0	0	0	912	0	0	0	5198	0	0	0	316	0	0	0	4828	0	0	0
12	31479736		G	T	gnomAD Exomes	PASS	NA	ENST00000389082.10	p.Pro253Thr	p.Pro253Thr	c.757C>A	missense_variant				1	1449634	690000000	0	0	0	60044	0	0	0	42222	0	0	0	52850	0	0	0	5756	0	0	1	1106148	0	0	0	84100	0	0	0	25840	0	0	0
12	31479736	rs748020627	G	A	gnomAD Exomes,gnomAD Genomes	PASS	PASS	ENST00000389082.10	p.Pro253Ser	p.Pro253Ser	c.757C>T	missense_variant				11	1601856	0.0000068670342402812736	0	0	1	62138	0	0	0	57500	0	0	0	63472	0	0	0	6666	0	0	2	1111344	0	0	0	84416	0	0	0	30674	0	0	8
12	31479744	rs189201166	A	G	gnomAD Exomes,gnomAD Genomes	PASS	PASS	ENST00000389082.10	p.Val250Ala	p.Val250Ala	c.749T>C	missense_variant	Uncertain significance	2369413		50	1603482	0.00003118213986811202	0	0	9	62204	0	0	2	57790	0	0	0	63574	0	0	0	6672	0	0	0	1112142	0	0	2	84614	0	0	0	30694	0	0	0
12	31479747		C	A	gnomAD Exomes	PASS	NA	ENST00000389082.10	p.Gly249Val	p.Gly249Val	c.746G>T	missense_variant				7	1451482	0.000004822657118724173	0	0	0	60100	0	0	0	42558	0	0	0	52962	0	0	0	5762	0	0	7	1107100	0	0	0	84398	0	0	0	25870	0	0	0
12	31479748	rs1427367061	C	T	gnomAD Exomes	PASS	NA	ENST00000389082.10	p.Gly249Ser	p.Gly249Ser	c.745G>A	missense_variant				2	1451198	0.000001378171689872781	0	0	0	60096	0	0	0	42538	0	0	0	52944	0	0	1	5760	0	0	0	1106946	0	0	1	84346	0	0	0	25874	0	0	0
12	31479757	rs1395235578	T	G	gnomAD Exomes	PASS	NA	ENST00000389082.10	p.Lys246Gln	p.Lys246Gln	c.736A>C	missense_variant				1	619832	0.0000016133403890086346	0	0	0	32876	0	0	0	41866	0	0	0	52776	0	0	0	4142	0	0	0	345854	0	0	1	68136	0	0	0	20750	0	0	0
12	31479760		G	C	gnomAD Exomes	PASS	NA	ENST00000389082.10	p.Leu245Val	p.Leu245Val	c.733C>G	missense_variant				1	620646	0.0000016112244338962953	0	0	0	32876	0	0	0	42040	0	0	0	52804	0	0	0	4142	0	0	1	346276	0	0	0	68274	0	0	0	20772	0	0	0
12	31479760		G	T	gnomAD Exomes	PASS	NA	ENST00000389082.10	p.Leu245Met	p.Leu245Met	c.733C>A	missense_variant				1	620646	0.0000016112244338962953	0	0	0	32876	0	0	0	42040	0	0	0	52804	0	0	0	4142	0	0	1	346276	0	0	0	68274	0	0	0	20772	0	0	0
12	31479764	rs1328070379	C	A	gnomAD Exomes	PASS	NA	ENST00000389082.10	p.Arg243Ser	p.Arg243Ser	c.729G>T	missense_variant				3	1454818	0.0000020621136114620523	0	0	0	60214	0	0	0	43228	0	0	2	53140	0	0	0	5762	0	0	1	1108654	0	0	0	84928	0	0	0	25952	0	0	0
12	31479765	rs1406987365	C	A	gnomAD Genomes	NA	PASS	ENST00000389082.10	p.Arg243Met	p.Arg243Met	c.728G>T	missense_variant				1	152176	0.00000657133845021554	0	0	0	2090	0	0	0	15274	0	0	0	10606	0	0	0	912	0	0	1	5202	0	0	0	316	0	0	0	4830	0	0	0
12	31479766	rs1228076723	T	A	gnomAD Exomes,gnomAD Genomes	PASS	PASS	ENST00000389082.10	p.Arg243Trp	p.Arg243Trp	c.727A>T	missense_variant				3	774520	0.000003873366730362031	0	0	1	35024	0	0	0	57640	0	0	0	63520	0	0	0	5054	0	0	1	352270	0	0	0	68890	0	0	0	25648	0	0	0
12	31479768		C	T	gnomAD Exomes	PASS	NA	ENST00000389082.10	p.Gly242Glu	p.Gly242Glu	c.725G>A	missense_variant				1	833110	0.0000012003216862119048	0	0	0	27298	0	0	0	984	0	0	0	276	0	0	0	1620	0	0	1	761904	0	0	0	16460	0	0	0	5152	0	0	0
12	31479772		G	T	gnomAD Exomes	PASS	NA	ENST00000389082.10	p.Pro241Thr	p.Pro241Thr	c.721C>A	missense_variant				1	624244	0.0000016019377038465727	0	0	0	32984	0	0	0	42784	0	0	0	52990	0	0	0	4146	0	0	1	347956	0	0	0	68898	0	0	0	20876	0	0	0
12	31479772		G	C	gnomAD Exomes	PASS	NA	ENST00000389082.10	p.Pro241Ala	p.Pro241Ala	c.721C>G	missense_variant				1	624244	0.0000016019377038465727	0	0	0	32984	0	0	0	42784	0	0	0	52990	0	0	0	4146	0	0	0	347956	0	0	1	68898	0	0	0	20876	0	0	0
12	31479775		G	C	gnomAD Exomes	PASS	NA	ENST00000389082.10	p.Pro240Ala	p.Pro240Ala	c.718C>G	missense_variant				1	1457880	686000000	0	0	0	60288	0	0	0	43912	0	0	0	53288	0	0	0	5766	0	0	1	1110082	0	0	0	85462	0	0	0	26024	0	0	0
12	31479775	rs1341575209	G	A	gnomAD Exomes,gnomAD Genomes	PASS	PASS	ENST00000389082.10	p.Pro240Ser	p.Pro240Ser	c.718C>T	missense_variant				10	1610082	0.000006210863794514814	0	0	0	62378	0	0	2	59198	0	0	0	63904	0	0	0	6678	0	0	6	1115278	0	0	0	85778	0	0	0	30854	0	0	0
12	31479777	rs1282732489	G	A	gnomAD Exomes,gnomAD Genomes	PASS	PASS	ENST00000389082.10	p.Pro239Leu	p.Pro239Leu	c.716C>T	missense_variant				5	777252	0.00000643292008254723	0	0	0	35094	0	0	0	58278	0	0	0	63634	0	0	0	5058	0	0	0	353520	0	0	0	69362	0	0	0	25708	0	0	0
12	31479780	rs1200175476	A	C	gnomAD Exomes,gnomAD Genomes	PASS	PASS	ENST00000389082.10	p.Leu238Arg	p.Leu238Arg	c.713T>G	missense_variant				20	1611000	0.000012414649286157666	0	0	2	62396	0	0	0	59396	0	0	0	63930	0	0	0	6678	0	0	17	1115748	0	0	0	85942	0	0	0	30870	0	0	0
12	31479781		G	A	gnomAD Exomes	PASS	NA	ENST00000389082.10	p.Leu238Phe	p.Leu238Phe	c.712C>T	missense_variant				2	1458910	0.0000013708864837447136	0	0	0	60316	0	0	0	44152	0	0	0	53318	0	0	0	5766	0	0	2	1110586	0	0	0	85654	0	0	0	26040	0	0	0
12	31479783		G	C	gnomAD Exomes	PASS	NA	ENST00000389082.10	p.Pro237Arg	p.Pro237Arg	c.710C>G	missense_variant				1	626046	0.0000015973267140114306	0	0	0	33022	0	0	0	43230	0	0	0	53038	0	0	0	4146	0	0	1	348806	0	0	0	69220	0	0	0	20908	0	0	0
12	31479786		A	G	gnomAD Exomes	PASS	NA	ENST00000389082.10	p.Val236Ala	p.Val236Ala	c.707T>C	missense_variant				1	833110	0.0000012003216862119048	0	0	0	27298	0	0	0	984	0	0	0	276	0	0	0	1620	0	0	1	761904	0	0	0	16460	0	0	0	5152	0	0	0
12	31479787		C	T	gnomAD Exomes	PASS	NA	ENST00000389082.10	p.Val236Ile	p.Val236Ile	c.706G>A	missense_variant				1	1459836	685000000	0	0	0	60324	0	0	0	44328	0	0	0	53350	0	0	0	5764	0	0	0	1111024	0	0	1	85840	0	0	0	26076	0	0	0
12	31479788		T	G	gnomAD Exomes	PASS	NA	ENST00000389082.10	p.Glu235Asp	p.Glu235Asp	c.705A>C	missense_variant				1	626906	0.0000015951354748558795	0	0	0	33036	0	0	0	43384	0	0	0	53076	0	0	0	4146	0	0	1	349206	0	0	0	69402	0	0	0	20940	0	0	0
12	31479792		T	C	gnomAD Exomes	PASS	NA	ENST00000389082.10	p.Tyr234Cys	p.Tyr234Cys	c.701A>G	missense_variant				2	1460416	0.0000013694728077479294	0	0	0	60344	0	0	0	44446	0	0	0	53366	0	0	0	5766	0	0	0	1111304	0	0	2	85942	0	0	0	26100	0	0	0
12	31479796	rs1254512031	G	T	gnomAD Exomes,gnomAD Genomes	PASS	PASS	ENST00000389082.10	p.Leu233Ile	p.Leu233Ile	c.697C>A	missense_variant				4	779892	0.000005128915285706226	0	0	0	35162	0	0	0	58796	0	0	0	63724	0	0	0	5058	0	0	1	354714	0	0	0	69862	0	0	0	25774	0	0	3
12	31479802		T	G	gnomAD Exomes	PASS	NA	ENST00000389082.10	p.Asn231His	p.Asn231His	c.691A>C	missense_variant				1	833110	0.0000012003216862119048	0	0	0	27298	0	0	0	984	0	0	0	276	0	0	1	1620	0	0	0	761904	0	0	0	16460	0	0	0	5152	0	0	0
12	31479817		C	G	gnomAD Exomes	PASS	NA	ENST00000389082.10	p.Glu226Gln	p.Glu226Gln	c.676G>C	missense_variant				1	1461382	684000000	0	0	0	60366	0	0	0	44654	0	0	0	53398	0	0	0	5768	0	0	1	1111718	0	0	0	86178	0	0	0	26126	0	0	0
12	31479820		G	A	gnomAD Exomes	PASS	NA	ENST00000389082.10	p.Leu225Phe	p.Leu225Phe	c.673C>T	missense_variant				1	628384	0.0000015913836125681113	0	0	0	33070	0	0	0	43696	0	0	0	53116	0	0	0	4148	0	0	1	349870	0	0	0	69748	0	0	0	20976	0	0	0
12	31479823		G	T	gnomAD Exomes	PASS	NA	ENST00000389082.10	p.Pro224Thr	p.Pro224Thr	c.670C>A	missense_variant				1	628352	0.0000015914646567529029	0	0	1	33068	0	0	0	43688	0	0	0	53114	0	0	0	4148	0	0	0	349868	0	0	0	69734	0	0	0	20978	0	0	0
12	31479828		G	T	gnomAD Exomes	PASS	NA	ENST00000389082.10	p.Pro222His	p.Pro222His	c.665C>A	missense_variant				1	833110	0.0000012003216862119048	0	0	0	27298	0	0	0	984	0	0	0	276	0	0	0	1620	0	0	0	761904	0	0	1	16460	0	0	0	5152	0	0	0
12	31479828		G	A	gnomAD Exomes	PASS	NA	ENST00000389082.10	p.Pro222Leu	p.Pro222Leu	c.665C>T	missense_variant				1	833110	0.0000012003216862119048	0	0	0	27298	0	0	0	984	0	0	0	276	0	0	0	1620	0	0	1	761904	0	0	0	16460	0	0	0	5152	0	0	0
12	31479832		G	C	gnomAD Exomes	PASS	NA	ENST00000389082.10	p.Pro221Ala	p.Pro221Ala	c.661C>G	missense_variant				1	833110	0.0000012003216862119048	0	0	0	27298	0	0	0	984	0	0	0	276	0	0	0	1620	0	0	1	761904	0	0	0	16460	0	0	0	5152	0	0	0
12	31479837		T	C	gnomAD Exomes	PASS	NA	ENST00000389082.10	p.Gln219Arg	p.Gln219Arg	c.656A>G	missense_variant				1	628508	0.0000015910696443004702	0	0	0	33074	0	0	0	43726	0	0	0	53114	0	0	0	4148	0	0	1	349928	0	0	0	69780	0	0	0	20978	0	0	0
12	31479839	rs746905806	C	G	gnomAD Exomes	PASS	NA	ENST00000389082.10	p.Gln218His	p.Gln218His	c.654G>C	missense_variant				1	628490	0.0000015911152126525483	0	0	0	33076	0	0	0	43724	0	0	0	53108	0	0	0	4148	0	0	0	349920	0	0	0	69782	0	0	1	20976	0	0	0
12	31479843		G	A	gnomAD Exomes	PASS	NA	ENST00000389082.10	p.Ser217Leu	p.Ser217Leu	c.650C>T	missense_variant				1	833110	0.0000012003216862119048	0	0	1	27298	0	0	0	984	0	0	0	276	0	0	0	1620	0	0	0	761904	0	0	0	16460	0	0	0	5152	0	0	0
12	31479846		G	T	gnomAD Exomes	PASS	NA	ENST00000389082.10	p.Thr216Asn	p.Thr216Asn	c.647C>A	missense_variant				5	1461622	0.0000034208571025887677	0	0	0	60374	0	0	0	44706	0	0	0	53390	0	0	0	5768	0	0	5	1111834	0	0	0	86248	0	0	0	26128	0	0	0
12	31479846	rs770590606	G	C	gnomAD Exomes,gnomAD Genomes	PASS	PASS	ENST00000389082.10	p.Thr216Ser	p.Thr216Ser	c.647C>G	missense_variant				8	1613826	0.000004957163907385307	0	0	0	62466	0	0	0	59984	0	0	0	64002	0	0	0	6680	0	0	6	1117030	0	0	0	86564	0	0	0	30960	0	0	0
12	31479847		T	C	gnomAD Exomes	PASS	NA	ENST00000389082.10	p.Thr216Ala	p.Thr216Ala	c.646A>G	missense_variant				1	833110	0.0000012003216862119048	0	0	1	27298	0	0	0	984	0	0	0	276	0	0	0	1620	0	0	0	761904	0	0	0	16460	0	0	0	5152	0	0	0
12	31479852	rs1044129107	G	A	gnomAD Exomes	PASS	NA	ENST00000389082.10	p.Ala214Val	p.Ala214Val	c.641C>T	missense_variant				1	833110	0.0000012003216862119048	0	0	0	27298	0	0	0	984	0	0	0	276	0	0	0	1620	0	0	1	761904	0	0	0	16460	0	0	0	5152	0	0	0
12	31479853	rs776213713	C	A	gnomAD Exomes	PASS	NA	ENST00000389082.10	p.Ala214Ser	p.Ala214Ser	c.640G>T	missense_variant				5	1461604	0.000003420899231255525	0	0	1	60374	0	0	0	44704	0	0	0	53390	0	0	0	5768	0	0	4	1111820	0	0	0	86242	0	0	0	26132	0	0	0
12	31479856	rs1945988009	T	C	gnomAD Genomes	NA	PASS	ENST00000389082.10	p.Lys213Glu	p.Lys213Glu	c.637A>G	missense_variant				1	152220	0.000006569438969911969	0	0	0	2092	0	0	0	15272	0	0	0	10618	0	0	0	912	0	0	0	5202	0	0	0	316	0	0	1	4830	0	0	0
12	31479861	rs1175048547	A	C	gnomAD Exomes	PASS	NA	ENST00000389082.10	p.Leu211Arg	p.Leu211Arg	c.632T>G	missense_variant				1	628518	0.0000015910443296771136	0	0	0	33074	0	0	0	43728	0	0	0	53112	0	0	0	4148	0	0	1	349926	0	0	0	69790	0	0	0	20978	0	0	0
12	31479863	rs759292772	C	G	gnomAD Exomes	PASS	NA	ENST00000389082.10	p.Gln210His	p.Gln210His	c.630G>C	missense_variant				2	833110	0.0000024006433724238097	0	0	1	27298	0	0	0	984	0	0	0	276	0	0	0	1620	0	0	1	761904	0	0	0	16460	0	0	0	5152	0	0	0
12	31479867		A	G	gnomAD Exomes	PASS	NA	ENST00000389082.10	p.Ile209Thr	p.Ile209Thr	c.626T>C	missense_variant				5	1461628	0.000003420843059930434	0	0	0	60374	0	0	0	44714	0	0	0	53392	0	0	0	5768	0	0	2	1111822	0	0	3	86250	0	0	0	26130	0	0	0
12	31479868		T	C	gnomAD Exomes	PASS	NA	ENST00000389082.10	p.Ile209Val	p.Ile209Val	c.625A>G	missense_variant				1	833110	0.0000012003216862119048	0	0	1	27298	0	0	0	984	0	0	0	276	0	0	0	1620	0	0	0	761904	0	0	0	16460	0	0	0	5152	0	0	0
12	31479879	rs372657171	T	C	gnomAD Exomes,gnomAD Genomes	PASS	PASS	ENST00000389082.10	p.Lys205Arg	p.Lys205Arg	c.614A>G	missense_variant				8	985372	0.00000811876123941009	0	0	1	29392	0	0	0	16274	0	0	0	10906	0	0	0	2532	0	0	0	767106	0	0	0	16776	0	0	0	9990	0	0	0
12	31479883		A	T	gnomAD Exomes	PASS	NA	ENST00000389082.10	p.Cys204Ser	p.Cys204Ser	c.610T>A	missense_variant				1	628496	0.0000015911000229118403	0	0	0	33076	0	0	0	43736	0	0	0	53114	0	0	0	4148	0	0	1	349892	0	0	0	69790	0	0	0	20978	0	0	0
12	31479886		C	A	gnomAD Exomes	PASS	NA	ENST00000389082.10	p.Ala203Ser	p.Ala203Ser	c.607G>T	missense_variant				2	1461610	0.0000013683540753005248	0	0	0	60374	0	0	2	44720	0	0	0	53392	0	0	0	5768	0	0	0	1111800	0	0	0	86248	0	0	0	26130	0	0	0
12	31479888	rs1210180625	T	A	gnomAD Exomes,gnomAD Genomes	PASS	PASS	ENST00000389082.10	p.Gln202Leu	p.Gln202Leu	c.605A>T	missense_variant				3	780726	0.000003842577293442258	0	0	1	35170	0	0	0	59014	0	0	0	63742	0	0	0	5058	0	0	2	355100	0	0	0	70104	0	0	0	25808	0	0	0
12	31479889	rs763416832	G	T	gnomAD Exomes,gnomAD Genomes	PASS	PASS	ENST00000389082.10	p.Gln202Lys	p.Gln202Lys	c.604C>A	missense_variant				14	1613824	0.000008675047588832488	0	0	0	62464	0	0	0	60006	0	0	0	64012	0	0	0	6680	0	0	13	1116992	0	0	0	86566	0	0	0	30966	0	0	0
12	31479890		C	A	gnomAD Exomes	PASS	NA	ENST00000389082.10	p.Met201Ile	p.Met201Ile	c.603G>T	missense_variant				1	833110	0.0000012003216862119048	0	0	0	27298	0	0	0	984	0	0	0	276	0	0	0	1620	0	0	0	761904	0	0	0	16460	0	0	0	5152	0	0	0
12	31479891	rs1382667490	A	G	gnomAD Exomes	PASS	NA	ENST00000389082.10	p.Met201Thr	p.Met201Thr	c.602T>C	missense_variant				2	628520	0.0000031820785336982117	0	0	0	33076	0	0	0	43736	0	0	0	53116	0	0	0	4148	0	0	1	349908	0	0	1	69794	0	0	0	20982	0	0	0
12	31479892		T	C	gnomAD Exomes	PASS	NA	ENST00000389082.10	p.Met201Val	p.Met201Val	c.601A>G	missense_variant				1	833110	0.0000012003216862119048	0	0	0	27298	0	0	0	984	0	0	0	276	0	0	0	1620	0	0	1	761904	0	0	0	16460	0	0	0	5152	0	0	0
12	31479895	rs764363486	A	G	gnomAD Exomes	PASS	NA	ENST00000389082.10	p.Phe200Leu	p.Phe200Leu	c.598T>C	missense_variant				39	1461622	0.000026682685400192388	0	0	5	60374	0	0	0	44720	0	0	0	53390	0	0	1	5768	0	0	2	1111800	0	0	31	86256	0	0	0	26136	0	0	0
12	31479898	rs1232743080	G	C	gnomAD Exomes,gnomAD Genomes	PASS	PASS	ENST00000389082.10	p.Pro199Ala	p.Pro199Ala	c.595C>G	missense_variant				2	780716	0.0000025617510080490215	0	0	0	35168	0	0	0	59008	0	0	0	63736	0	0	0	5060	0	0	1	355102	0	0	0	70108	0	0	0	25804	0	0	0
12	31479898		G	A	gnomAD Exomes	PASS	NA	ENST00000389082.10	p.Pro199Ser	p.Pro199Ser	c.595C>T	missense_variant				1	628508	0.0000015910696443004702	0	0	0	33076	0	0	0	43734	0	0	0	53114	0	0	0	4148	0	0	1	349898	0	0	0	69792	0	0	0	20984	0	0	0
12	31479903	rs1214167750	G	A	gnomAD Exomes,gnomAD Genomes	PASS	PASS	ENST00000389082.10	p.Pro197Leu	p.Pro197Leu	c.590C>T	missense_variant				10	1613794	0.000006196577754038	0	0	0	62466	0	0	0	59996	0	0	0	63996	0	0	0	6680	0	0	7	1116986	0	0	2	86572	0	0	0	30958	0	0	0
12	31479908		G	C	gnomAD Exomes	PASS	NA	ENST00000389082.10	p.Ile195Met	p.Ile195Met	c.585C>G	missense_variant				1	1461584	684000000	0	0	0	60374	0	0	0	44718	0	0	0	53392	0	0	0	5768	0	0	1	1111788	0	0	0	86236	0	0	0	26136	0	0	0
12	31479910	rs998170203	T	C	gnomAD Exomes,gnomAD Genomes	PASS	PASS	ENST00000389082.10	p.Ile195Val	p.Ile195Val	c.583A>G	missense_variant				20	1613858	0.000012392664038595712	0	0	0	62464	0	0	0	60000	0	0	0	64020	0	0	0	6680	0	0	19	1117004	0	0	0	86572	0	0	0	30966	0	0	0
12	31479913	rs1305732354	A	T	gnomAD Exomes,gnomAD Genomes	PASS	PASS	ENST00000389082.10	p.Leu194Met	p.Leu194Met	c.580T>A	missense_variant				7	1613878	0.000004337378661831935	0	0	0	62466	0	0	0	60004	0	0	0	64020	0	0	0	6680	0	0	0	1117016	0	0	5	86572	0	0	2	30968	0	0	0
12	31479918	rs369918175	A	G	gnomAD Exomes	PASS	NA	ENST00000389082.10	p.Ile192Thr	p.Ile192Thr	c.575T>C	missense_variant				6	1461648	0.000004104955502282355	0	0	0	60374	0	0	0	44716	0	0	0	53400	0	0	0	5768	0	0	6	1111820	0	0	0	86256	0	0	0	26136	0	0	0
12	31479919	rs774108405	T	C	gnomAD Exomes	PASS	NA	ENST00000389082.10	p.Ile192Val	p.Ile192Val	c.574A>G	missense_variant				13	1461648	0.000008894070254945102	0	0	1	60374	0	0	0	44716	0	0	0	53400	0	0	0	5768	0	0	11	1111820	0	0	0	86256	0	0	0	26136	0	0	0
12	31479921	rs1254581192	C	G	gnomAD Exomes	PASS	NA	ENST00000389082.10	p.Ser191Thr	p.Ser191Thr	c.572G>C	missense_variant				4	1461640	0.0000027366519799677076	0	0	0	60374	0	0	2	44716	0	0	0	53400	0	0	0	5768	0	0	2	1111814	0	0	0	86256	0	0	0	26136	0	0	0
12	31479924	rs1266073535	T	C	gnomAD Exomes,gnomAD Genomes	PASS	PASS	ENST00000389082.10	p.Lys190Arg	p.Lys190Arg	c.569A>G	missense_variant				4	780778	0.00000512309516917741	0	0	0	35168	0	0	0	59016	0	0	0	63752	0	0	0	5060	0	0	0	355104	0	0	0	70112	0	0	0	25816	0	0	0
12	31479925	rs1487040756	T	C	gnomAD Exomes,gnomAD Genomes	PASS	PASS	ENST00000389082.10	p.Lys190Glu	p.Lys190Glu	c.568A>G	missense_variant				3	780802	0.000003842203273044895	0	0	0	35170	0	0	0	59024	0	0	0	63748	0	0	0	5060	0	0	1	355120	0	0	0	70112	0	0	0	25816	0	0	0
12	31479937		G	T	gnomAD Exomes	PASS	NA	ENST00000389082.10	p.Leu186Met	p.Leu186Met	c.556C>A	missense_variant				1	628558	0.000001590943079238511	0	0	0	33076	0	0	0	43738	0	0	0	53122	0	0	0	4148	0	0	0	349934	0	0	1	69792	0	0	0	20984	0	0	0
12	31479939	rs1247942953	G	T	gnomAD Exomes	PASS	NA	ENST00000389082.10	p.Thr185Asn	p.Thr185Asn	c.554C>A	missense_variant				1	628572	0.000001590907644629414	0	0	0	33076	0	0	0	43738	0	0	0	53124	0	0	0	4148	0	0	1	349946	0	0	0	69796	0	0	0	20982	0	0	0
12	31479940	rs891628045	T	C	gnomAD Exomes,gnomAD Genomes	PASS	PASS	ENST00000389082.10	p.Thr185Ala	p.Thr185Ala	c.553A>G	missense_variant				10	1613888	0.000006196216837847484	0	0	2	62466	0	0	0	59998	0	0	0	64022	0	0	0	6680	0	0	0	1117048	0	0	0	86572	0	0	0	30962	0	0	0
12	31479942	rs1358641215	T	C	gnomAD Genomes	NA	PASS	ENST00000389082.10	p.Asp184Gly	p.Asp184Gly	c.551A>G	missense_variant				1	152212	0.000006569784248285286	0	0	0	2094	0	0	0	15282	0	0	0	10622	0	0	0	912	0	0	0	5202	0	0	0	316	0	0	0	4832	0	0	0
12	31479943		C	G	gnomAD Exomes	PASS	NA	ENST00000389082.10	p.Asp184His	p.Asp184His	c.550G>C	missense_variant				1	833110	0.0000012003216862119048	0	0	0	27298	0	0	0	984	0	0	0	276	0	0	0	1620	0	0	1	761904	0	0	0	16460	0	0	0	5152	0	0	0
12	31479946		T	C	gnomAD Exomes	PASS	NA	ENST00000389082.10	p.Arg183Gly	p.Arg183Gly	c.547A>G	missense_variant				3	1461688	0.000002052421583812688	0	0	1	60374	0	0	0	44722	0	0	0	53398	0	0	0	5768	0	0	2	1111852	0	0	0	86258	0	0	0	26136	0	0	0
12	31479949		T	C	gnomAD Exomes	PASS	NA	ENST00000389082.10	p.Ser182Gly	p.Ser182Gly	c.544A>G	missense_variant				1	833110	0.0000012003216862119048	0	0	0	27298	0	0	0	984	0	0	0	276	0	0	0	1620	0	0	1	761904	0	0	0	16460	0	0	0	5152	0	0	0
12	31479951		A	G	gnomAD Exomes	PASS	NA	ENST00000389082.10	p.Ile181Thr	p.Ile181Thr	c.542T>C	missense_variant				4	1461692	0.0000027365546229985524	0	0	0	60374	0	0	0	44722	0	0	0	53400	0	0	0	5768	0	0	4	1111854	0	0	0	86258	0	0	0	26136	0	0	0
12	31479951		A	C	gnomAD Exomes	PASS	NA	ENST00000389082.10	p.Ile181Ser	p.Ile181Ser	c.542T>G	missense_variant				1	1461692	684000000	0	0	0	60374	0	0	0	44722	0	0	0	53400	0	0	0	5768	0	0	1	1111854	0	0	0	86258	0	0	0	26136	0	0	0
12	31479952	rs750466367	T	C	gnomAD Exomes,gnomAD Genomes	PASS	PASS	ENST00000389082.10	p.Ile181Val	p.Ile181Val	c.541A>G	missense_variant				33	1613930	0.000020446983450335515	0	0	0	62464	0	0	0	60002	0	0	0	64022	0	0	1	6680	0	0	29	1117062	0	0	0	86574	0	0	1	30970	0	0	0
12	31479954		T	C	gnomAD Exomes	PASS	NA	ENST00000389082.10	p.Asp180Gly	p.Asp180Gly	c.539A>G	missense_variant				1	833110	0.0000012003216862119048	0	0	0	27298	0	0	0	984	0	0	0	276	0	0	0	1620	0	0	1	761904	0	0	0	16460	0	0	0	5152	0	0	0
12	31479955		C	A	gnomAD Exomes	PASS	NA	ENST00000389082.10	p.Asp180Tyr	p.Asp180Tyr	c.538G>T	missense_variant				1	1461690	684000000	0	0	0	60374	0	0	0	44722	0	0	0	53400	0	0	0	5768	0	0	1	1111858	0	0	0	86252	0	0	0	26136	0	0	0
12	31479955	rs1945992858	C	G	gnomAD Exomes	PASS	NA	ENST00000389082.10	p.Asp180His	p.Asp180His	c.538G>C	missense_variant				1	1461690	684000000	0	0	0	60374	0	0	0	44722	0	0	0	53400	0	0	0	5768	0	0	1	1111858	0	0	0	86252	0	0	0	26136	0	0	0
12	31479957	rs1425266397	T	C	gnomAD Exomes,gnomAD Genomes	PASS	PASS	ENST00000389082.10	p.Tyr179Cys	p.Tyr179Cys	c.536A>G	missense_variant				5	1613898	0.0000030980892224911365	0	0	0	62462	0	0	0	60000	0	0	0	64020	0	0	0	6680	0	0	4	1117048	0	0	0	86574	0	0	0	30964	0	0	0
12	31479962	rs1173552397	G	C	gnomAD Exomes	PASS	NA	ENST00000389082.10	p.Asn177Lys	p.Asn177Lys	c.531C>G	missense_variant				2	1461698	0.0000013682716949739275	0	0	0	60374	0	0	0	44724	0	0	0	53402	0	0	0	5768	0	0	1	1111856	0	0	1	86258	0	0	0	26136	0	0	0
12	31479963		T	A	gnomAD Exomes	PASS	NA	ENST00000389082.10	p.Asn177Ile	p.Asn177Ile	c.530A>T	missense_variant				1	628584	0.0000015908772733636235	0	0	0	33076	0	0	0	43740	0	0	0	53126	0	0	0	4148	0	0	0	349948	0	0	0	69798	0	0	0	20984	0	0	0
12	31479964		T	C	gnomAD Exomes	PASS	NA	ENST00000389082.10	p.Asn177Asp	p.Asn177Asp	c.529A>G	missense_variant				1	628584	0.0000015908772733636235	0	0	0	33076	0	0	0	43740	0	0	0	53126	0	0	0	4148	0	0	1	349948	0	0	0	69798	0	0	0	20984	0	0	0
12	31479966	rs749464030	T	C	gnomAD Exomes,gnomAD Genomes	PASS	PASS	ENST00000389082.10	p.Tyr176Cys	p.Tyr176Cys	c.527A>G	missense_variant				31	1614046	0.000019206391887220068	0	0	0	62482	0	0	0	60032	0	0	0	64030	0	0	0	6680	0	0	30	1117046	0	0	0	86552	0	0	0	30964	0	0	0
12	31479969	rs758268350	C	T	gnomAD Exomes,gnomAD Genomes	PASS	PASS	ENST00000389082.10	p.Arg175Gln	p.Arg175Gln	c.524G>A	missense_variant				2	1613820	0.0000012392955843898327	0	0	0	62462	0	0	0	60002	0	0	0	63996	0	0	0	6680	0	0	1	1117054	0	0	0	86574	0	0	0	30962	0	0	0
12	31479969	rs758268350	C	A	gnomAD Exomes	PASS	NA	ENST00000389082.10	p.Arg175Leu	p.Arg175Leu	c.524G>T	missense_variant				4	1461698	0.000002736543389947855	0	0	0	60374	0	0	0	44724	0	0	0	53402	0	0	0	5768	0	0	4	1111856	0	0	0	86258	0	0	0	26136	0	0	0
12	31479972	rs1273121937	T	C	gnomAD Exomes,gnomAD Genomes	PASS	PASS	ENST00000389082.10	p.Gln174Arg	p.Gln174Arg	c.521A>G	missense_variant				3	780774	0.000003842341061561989	0	0	0	35164	0	0	0	59010	0	0	2	63752	0	0	0	5060	0	0	1	355152	0	0	0	70114	0	0	0	25814	0	0	0
12	31479979	rs1945994471	T	C	gnomAD Exomes,gnomAD Genomes	PASS	PASS	ENST00000389082.10	p.Lys172Glu	p.Lys172Glu	c.514A>G	missense_variant				2	780764	0.000002561593516094492	0	0	0	35166	0	0	0	59012	0	0	0	63748	0	0	0	5060	0	0	1	355158	0	0	0	70114	0	0	0	25812	0	0	0
12	31479981		A	G	gnomAD Exomes	PASS	NA	ENST00000389082.10	p.Leu171Ser	p.Leu171Ser	c.512T>C	missense_variant				2	1461702	0.0000013682679506493116	0	0	1	60374	0	0	0	44724	0	0	0	53402	0	0	0	5768	0	0	1	1111860	0	0	0	86258	0	0	0	26136	0	0	0
12	31479985	rs1028306585	G	T	gnomAD Exomes	PASS	NA	ENST00000389082.10	p.Leu170Ile	p.Leu170Ile	c.508C>A	missense_variant				1	628590	0.000001590862088165577	0	0	0	33076	0	0	0	43740	0	0	0	53126	0	0	0	4148	0	0	1	349954	0	0	0	69798	0	0	0	20984	0	0	0
12	31479985	rs1028306585	G	C	gnomAD Exomes	PASS	NA	ENST00000389082.10	p.Leu170Val	p.Leu170Val	c.508C>G	missense_variant				1	628590	0.000001590862088165577	0	0	0	33076	0	0	0	43740	0	0	0	53126	0	0	0	4148	0	0	0	349954	0	0	1	69798	0	0	0	20984	0	0	0
12	31479987	rs1945994992	G	T	gnomAD Genomes	NA	PASS	ENST00000389082.10	p.Ser169Tyr	p.Ser169Tyr	c.506C>A	missense_variant				1	152176	0.00000657133845021554	0	0	0	2086	0	0	0	15274	0	0	0	10614	0	0	0	910	0	0	0	5200	0	0	0	316	0	0	0	4824	0	0	0
12	31479991	rs777372872	T	C	gnomAD Exomes,gnomAD Genomes	PASS	PASS	ENST00000389082.10	p.Thr168Ala	p.Thr168Ala	c.502A>G	missense_variant				8	1613900	0.000004956936613173059	0	0	1	62464	0	0	1	60000	0	0	0	64030	0	0	0	6680	0	0	5	1117052	0	0	0	86574	0	0	0	30966	0	0	0
12	31479994		T	C	gnomAD Exomes	PASS	NA	ENST00000389082.10	p.Thr167Ala	p.Thr167Ala	c.499A>G	missense_variant				2	1461698	0.0000013682716949739275	0	0	0	60374	0	0	0	44724	0	0	0	53402	0	0	0	5768	0	0	2	1111856	0	0	0	86258	0	0	0	26136	0	0	0
12	31479996	rs954041797	T	C	gnomAD Exomes,gnomAD Genomes	PASS	PASS	ENST00000389082.10	p.Asp166Gly	p.Asp166Gly	c.497A>G	missense_variant				2	780772	0.0000025615672693180595	0	0	0	35166	0	0	0	59024	0	0	0	63742	0	0	0	5060	0	0	1	355150	0	0	0	70114	0	0	0	25810	0	0	0
12	31479997	rs767608413	C	T	gnomAD Exomes	PASS	NA	ENST00000389082.10	p.Asp166Asn	p.Asp166Asn	c.496G>A	missense_variant				3	1461694	0.000002052413158978555	0	0	0	60374	0	0	0	44724	0	0	0	53402	0	0	0	5768	0	0	3	1111852	0	0	0	86258	0	0	0	26136	0	0	0
12	31479999		C	T	gnomAD Exomes	PASS	NA	ENST00000389082.10	p.Gly165Glu	p.Gly165Glu	c.494G>A	missense_variant				1	833110	0.0000012003216862119048	0	0	0	27298	0	0	0	984	0	0	0	276	0	0	0	1620	0	0	1	761904	0	0	0	16460	0	0	0	5152	0	0	0
12	31479999		C	G	gnomAD Exomes	PASS	NA	ENST00000389082.10	p.Gly165Ala	p.Gly165Ala	c.494G>C	missense_variant				1	833110	0.0000012003216862119048	0	0	0	27298	0	0	0	984	0	0	0	276	0	0	0	1620	0	0	1	761904	0	0	0	16460	0	0	0	5152	0	0	0
12	31480004	rs1327957684	A	C	gnomAD Exomes	PASS	NA	ENST00000389082.10	p.Asp163Glu	p.Asp163Glu	c.489T>G	missense_variant				1	628580	0.000001590887396990041	0	0	1	33074	0	0	0	43740	0	0	0	53126	0	0	0	4148	0	0	0	349946	0	0	0	69798	0	0	0	20984	0	0	0
12	31480010		A	T	gnomAD Exomes	PASS	NA	ENST00000389082.10	p.Ser161Arg	p.Ser161Arg	c.483T>A	missense_variant				1	628574	0.0000015909025826712528	0	0	0	33074	0	0	0	43740	0	0	0	53124	0	0	1	4148	0	0	0	349942	0	0	0	69798	0	0	0	20984	0	0	0
12	31480018	rs753166630	C	A	gnomAD Exomes,gnomAD Genomes	PASS	PASS	ENST00000389082.10	p.Ala159Ser	p.Ala159Ser	c.475G>T	missense_variant				3	1613868	0.00000185888808750158	0	0	0	62464	0	0	0	59990	0	0	0	64006	0	0	0	6680	0	0	2	1117038	0	0	0	86572	0	0	0	30962	0	0	0
12	31480018		C	T	gnomAD Exomes	PASS	NA	ENST00000389082.10	p.Ala159Thr	p.Ala159Thr	c.475G>A	missense_variant				4	1461676	0.0000027365845782512676	0	0	0	60374	0	0	0	44722	0	0	0	53400	0	0	0	5768	0	0	4	1111840	0	0	0	86256	0	0	0	26136	0	0	0
12	31480021	rs770951854	A	T	gnomAD Genomes	NA	PASS	ENST00000389082.10	p.Leu158Met	p.Leu158Met	c.472T>A	missense_variant				1	152234	0.0000065688348200796145	0	0	0	2090	0	0	0	15288	0	0	0	10622	0	0	0	910	0	0	0	5200	0	0	0	316	0	0	0	4828	0	0	0
12	31480027	rs1591881830	C	T	gnomAD Exomes	PASS	NA	ENST00000389082.10	p.Asp156Asn	p.Asp156Asn	c.466G>A	missense_variant				3	1461654	0.0000020524693258459253	0	0	0	60374	0	0	0	44722	0	0	0	53400	0	0	0	5768	0	0	3	1111824	0	0	0	86256	0	0	0	26134	0	0	0
12	31480030	rs745421653	T	C	gnomAD Exomes,gnomAD Genomes	PASS	PASS	ENST00000389082.10	p.Met155Val	p.Met155Val	c.463A>G	missense_variant				3	985316	0.0000030447084996082474	0	0	0	29390	0	0	0	16268	0	0	0	10894	0	0	0	2532	0	0	2	767106	0	0	0	16776	0	0	0	9980	0	0	0
12	31480032	rs769397951	C	T	gnomAD Exomes,gnomAD Genomes	PASS	PASS	ENST00000389082.10	p.Ser154Asn	p.Ser154Asn	c.461G>A	missense_variant				2	780862	0.000002561272030141049	0	0	0	35188	0	0	1	59038	0	0	0	63732	0	0	0	5060	0	0	0	355104	0	0	0	70092	0	0	0	25814	0	0	0
12	31480035		C	A	gnomAD Exomes	PASS	NA	ENST00000389082.10	p.Cys153Phe	p.Cys153Phe	c.458G>T	missense_variant				1	628522	0.0000015910342040533187	0	0	0	33076	0	0	0	43738	0	0	0	53122	0	0	0	4148	0	0	1	349896	0	0	0	69798	0	0	0	20982	0	0	0
12	31480038		G	C	gnomAD Exomes	PASS	NA	ENST00000389082.10	p.Ser152Cys	p.Ser152Cys	c.455C>G	missense_variant				1	628508	0.0000015910696443004702	0	0	0	33076	0	0	0	43738	0	0	0	53124	0	0	0	4148	0	0	1	349884	0	0	0	69798	0	0	0	20980	0	0	0
12	31480044		G	A	gnomAD Exomes	PASS	NA	ENST00000389082.10	p.Ser150Leu	p.Ser150Leu	c.449C>T	missense_variant				1	833104	0.0000012003303309070656	0	0	0	27298	0	0	0	984	0	0	0	276	0	0	0	1620	0	0	1	761898	0	0	0	16460	0	0	0	5152	0	0	0
12	31480048	rs1945999315	C	T	gnomAD Exomes	PASS	NA	ENST00000389082.10	p.Ala149Thr	p.Ala149Thr	c.445G>A	missense_variant				1	833110	0.0000012003216862119048	0	0	0	27298	0	0	0	984	0	0	0	276	0	0	0	1620	0	0	1	761904	0	0	0	16460	0	0	0	5152	0	0	0
12	31480050	rs1484342766	T	A	gnomAD Exomes,gnomAD Genomes	PASS	PASS	ENST00000389082.10	p.Tyr148Phe	p.Tyr148Phe	c.443A>T	missense_variant				4	1613862	0.0000024785266646094896	0	0	0	62456	0	0	0	60004	0	0	0	64026	0	0	0	6680	0	0	0	1117010	0	0	0	86570	0	0	0	30966	0	0	0
12	31480050		T	C	gnomAD Exomes	PASS	NA	ENST00000389082.10	p.Tyr148Cys	p.Tyr148Cys	c.443A>G	missense_variant				3	1461640	0.000002052488984975781	0	0	0	60372	0	0	0	44724	0	0	0	53402	0	0	0	5768	0	0	3	1111808	0	0	0	86254	0	0	0	26136	0	0	0
12	31480053		A	G	gnomAD Exomes	PASS	NA	ENST00000389082.10	p.Val147Ala	p.Val147Ala	c.440T>C	missense_variant				6	1461648	0.000004104955502282355	0	0	0	60372	0	0	0	44722	0	0	0	53402	0	0	0	5768	0	0	6	1111816	0	0	0	86256	0	0	0	26136	0	0	0
12	31480054	rs1216132786	C	T	gnomAD Exomes,gnomAD Genomes	PASS	PASS	ENST00000389082.10	p.Val147Met	p.Val147Met	c.439G>A	missense_variant				33	1613866	0.000020447794302624877	0	0	3	62460	0	0	2	60004	0	0	0	64018	0	0	1	6680	0	0	24	1117026	0	0	0	86572	0	0	0	30960	0	0	0
12	31480056		C	T	gnomAD Exomes	PASS	NA	ENST00000389082.10	p.Ser146Asn	p.Ser146Asn	c.437G>A	missense_variant				2	833108	0.0000024006491355262463	0	0	0	27298	0	0	0	984	0	0	0	276	0	0	0	1620	0	0	2	761902	0	0	0	16460	0	0	0	5152	0	0	0
12	31480058	rs146195536	G	C	gnomAD Genomes	NA	PASS	ENST00000389082.10	p.Ser145Arg	p.Ser145Arg	c.435C>G	missense_variant				2	152342	0.000013128355935986136	0	0	0	2112	0	0	0	15300	0	0	0	10614	0	0	0	912	0	0	0	5196	0	0	0	294	0	0	0	4828	0	0	0
12	31480060		T	G	gnomAD Exomes	PASS	NA	ENST00000389082.10	p.Ser145Arg	p.Ser145Arg	c.433A>C	missense_variant				1	628570	0.0000015909127066197878	0	0	0	33074	0	0	0	43734	0	0	0	53126	0	0	0	4148	0	0	1	349946	0	0	0	69796	0	0	0	20984	0	0	0
12	31480065	rs769080287	T	C	gnomAD Exomes	PASS	NA	ENST00000389082.10	p.His143Arg	p.His143Arg	c.428A>G	missense_variant				2	833108	0.0000024006491355262463	0	0	0	27298	0	0	0	984	0	0	0	276	0	0	0	1620	0	0	2	761902	0	0	0	16460	0	0	0	5152	0	0	0
12	31480071		G	A	gnomAD Exomes	PASS	NA	ENST00000389082.10	p.Ala141Val	p.Ala141Val	c.422C>T	missense_variant				1	833108	0.0000012003245677631232	0	0	0	27298	0	0	0	984	0	0	0	276	0	0	0	1620	0	0	0	761902	0	0	0	16460	0	0	0	5152	0	0	0
12	31480072	rs1188995096	C	T	gnomAD Exomes	PASS	NA	ENST00000389082.10	p.Ala141Thr	p.Ala141Thr	c.421G>A	missense_variant				9	1461676	0.000006157315301065353	0	0	0	60372	0	0	0	44720	0	0	0	53398	0	0	0	5768	0	0	8	1111858	0	0	1	86248	0	0	0	26134	0	0	0
12	31480074	rs373821707	T	C	gnomAD Exomes,gnomAD Genomes	PASS	PASS	ENST00000389082.10	p.Asn140Ser	p.Asn140Ser	c.419A>G	missense_variant				24	1613828	0.000014871473292073256	1	0	1	62460	0	0	0	59980	0	0	20	64006	1	0	0	6680	0	0	2	1117058	0	0	0	86566	0	0	0	30966	0	0	0
12	31480075	rs767967131	T	C	gnomAD Exomes	PASS	NA	ENST00000389082.10	p.Asn140Asp	p.Asn140Asp	c.418A>G	missense_variant				2	628566	0.0000031818456613943486	0	0	1	33072	0	0	0	43734	0	0	0	53122	0	0	0	4148	0	0	1	349954	0	0	0	69790	0	0	0	20984	0	0	0
12	31480077		T	C	gnomAD Exomes	PASS	NA	ENST00000389082.10	p.His139Arg	p.His139Arg	c.416A>G	missense_variant				1	628568	0.0000015909177686423745	0	0	0	33074	0	0	0	43734	0	0	1	53122	0	0	0	4148	0	0	0	349958	0	0	0	69788	0	0	0	20982	0	0	0
12	31480079		C	T	gnomAD Exomes	PASS	NA	ENST00000389082.10	p.Met138Ile	p.Met138Ile	c.414G>A	missense_variant				1	833110	0.0000012003216862119048	0	0	0	27298	0	0	0	984	0	0	0	276	0	0	0	1620	0	0	1	761904	0	0	0	16460	0	0	0	5152	0	0	0
12	31480079		C	A	gnomAD Exomes	PASS	NA	ENST00000389082.10	p.Met138Ile	p.Met138Ile	c.414G>T	missense_variant				1	833110	0.0000012003216862119048	0	0	1	27298	0	0	0	984	0	0	0	276	0	0	0	1620	0	0	0	761904	0	0	0	16460	0	0	0	5152	0	0	0
12	31480087	rs966893724	A	G	gnomAD Exomes,gnomAD Genomes	PASS	PASS	ENST00000389082.10	p.Tyr136His	p.Tyr136His	c.406T>C	missense_variant				8	780760	0.00001024642655873764	0	0	4	35168	0	0	4	59012	0	0	0	63736	0	0	0	5060	0	0	0	355142	0	0	0	70106	0	0	0	25814	0	0	0
12	31480092	rs907667649	G	A	gnomAD Exomes,gnomAD Genomes	PASS	PASS	ENST00000389082.10	p.Thr134Ile	p.Thr134Ile	c.401C>T	missense_variant				10	1613816	0.000006196493280522686	0	0	0	62466	0	0	0	59978	0	0	0	64004	0	0	0	6680	0	0	8	1117038	0	0	0	86554	0	0	0	30966	0	0	0
12	31480093	rs374109577	T	A	gnomAD Genomes	NA	PASS	ENST00000389082.10	p.Thr134Ser	p.Thr134Ser	c.400A>T	missense_variant				2	152226	0.000013138360069896076	0	0	0	2092	0	0	0	15278	0	0	0	10622	0	0	0	912	0	0	0	5196	0	0	0	316	0	0	0	4834	0	0	0
12	31480095		T	C	gnomAD Exomes	PASS	NA	ENST00000389082.10	p.Gln133Arg	p.Gln133Arg	c.398A>G	missense_variant				1	628460	0.000001591191165706648	0	0	0	33076	0	0	0	43718	0	0	0	53114	0	0	0	4148	0	0	1	349900	0	0	0	69766	0	0	0	20982	0	0	0
12	31480099	rs766353816	T	C	gnomAD Exomes,gnomAD Genomes	PASS	PASS	ENST00000389082.10	p.Met132Val	p.Met132Val	c.394A>G	missense_variant				21	1613812	0.000013012668142261924	0	0	0	62464	0	0	0	59988	0	0	1	64008	0	0	0	6680	0	0	17	1117012	0	0	1	86552	0	0	0	30966	0	0	1
12	31480102	rs1291917849	C	T	gnomAD Exomes	PASS	NA	ENST00000389082.10	p.Ala131Thr	p.Ala131Thr	c.391G>A	missense_variant				3	1461496	0.000002052691215028984	0	0	0	60366	0	0	0	44694	0	0	2	53388	0	0	0	5768	0	0	1	1111758	0	0	0	86226	0	0	0	26130	0	0	0
12	31480108	rs754102590	A	T	gnomAD Exomes,gnomAD Genomes	PASS	PASS	ENST00000389082.10	p.Cys129Ser	p.Cys129Ser	c.385T>A	missense_variant				15	780472	0.000019219139187568548	0	0	0	35152	0	0	1	58958	0	0	0	63726	0	0	0	5060	0	0	1	354984	0	0	0	70062	0	0	0	25814	0	0	13
12	31480108	rs754102590	A	G	gnomAD Exomes	PASS	NA	ENST00000389082.10	p.Cys129Arg	p.Cys129Arg	c.385T>C	missense_variant				1	628250	0.0000015917230401910069	0	0	0	33062	0	0	0	43676	0	0	0	53100	0	0	0	4148	0	0	0	349790	0	0	1	69746	0	0	0	20978	0	0	0
12	31480109		G	C	gnomAD Exomes	PASS	NA	ENST00000389082.10	p.Ile128Met	p.Ile128Met	c.384C>G	missense_variant				4	628218	0.000006367216475809353	0	0	0	33058	0	0	0	43674	0	0	0	53100	0	0	0	4148	0	0	4	349774	0	0	0	69738	0	0	0	20974	0	0	0
12	31480112	rs1946003614	T	G	gnomAD Genomes	NA	PASS	ENST00000389082.10	p.Gln127His	p.Gln127His	c.381A>C	missense_variant				1	152198	0.000006570388572780194	0	0	0	2094	0	0	0	15280	0	0	0	10622	0	0	0	912	0	0	0	5192	0	0	0	316	0	0	0	4830	0	0	0
12	31480113	rs755087513	T	A	gnomAD Exomes	PASS	NA	ENST00000389082.10	p.Gln127Leu	p.Gln127Leu	c.380A>T	missense_variant				2	628090	0.0000031842570332277223	0	0	0	33052	0	0	0	43634	0	0	0	53096	0	0	0	4148	0	0	0	349700	0	0	2	69736	0	0	0	20974	0	0	0
12	31480113	rs755087513	T	C	gnomAD Exomes	PASS	NA	ENST00000389082.10	p.Gln127Arg	p.Gln127Arg	c.380A>G	missense_variant				1	628090	0.0000015921285166138612	0	0	0	33052	0	0	0	43634	0	0	0	53096	0	0	0	4148	0	0	0	349700	0	0	1	69736	0	0	0	20974	0	0	0
12	31480116	rs1288071363	T	G	gnomAD Exomes,gnomAD Genomes	PASS	PASS	ENST00000389082.10	p.Lys126Thr	p.Lys126Thr	c.377A>C	missense_variant				18	1613272	0.000011157448960869587	0	0	0	62438	0	0	0	59858	0	0	0	63986	0	0	0	6680	0	0	16	1116744	0	0	0	86502	0	0	0	30950	0	0	0
12	31480117	rs1349042065	T	G	gnomAD Exomes	PASS	NA	ENST00000389082.10	p.Lys126Gln	p.Lys126Gln	c.376A>C	missense_variant				1	627862	0.0000015927066775820164	0	0	0	33046	0	0	0	43566	0	0	0	53090	0	0	0	4148	0	0	1	349594	0	0	0	69714	0	0	0	20958	0	0	0
12	31480127	rs1460614135	T	G	gnomAD Exomes,gnomAD Genomes	PASS	PASS	ENST00000389082.10	p.Glu122Asp	p.Glu122Asp	c.366A>C	missense_variant				2	779382	0.000002566135733183471	0	0	0	35128	0	0	0	58700	0	0	0	63682	0	0	0	5060	0	0	1	354426	0	0	0	69912	0	0	0	25774	0	0	0
12	31480128	rs751350499	T	G	gnomAD Genomes	NA	PASS	ENST00000389082.10	p.Glu122Ala	p.Glu122Ala	c.365A>C	missense_variant				2	152230	0.000013138014845956775	0	0	0	2094	0	0	0	15282	0	0	1	10626	0	0	0	912	0	0	0	5204	0	0	0	316	0	0	0	4830	0	0	0
12	31480128		T	C	gnomAD Exomes	PASS	NA	ENST00000389082.10	p.Glu122Gly	p.Glu122Gly	c.365A>G	missense_variant				2	833110	0.0000024006433724238097	0	0	0	27298	0	0	0	984	0	0	0	276	0	0	0	1620	0	0	2	761904	0	0	0	16460	0	0	0	5152	0	0	0
12	31480134	rs757096259	T	A	gnomAD Exomes	PASS	NA	ENST00000389082.10	p.Tyr120Phe	p.Tyr120Phe	c.359A>T	missense_variant				1	626464	0.000001596260918424682	0	0	0	33022	0	0	0	43264	0	0	0	53044	0	0	0	4148	0	0	0	348844	0	0	0	69502	0	0	0	20936	0	0	0
12	31480134	rs757096259	T	G	gnomAD Exomes	PASS	NA	ENST00000389082.10	p.Tyr120Ser	p.Tyr120Ser	c.359A>C	missense_variant				1	626464	0.000001596260918424682	0	0	0	33022	0	0	1	43264	0	0	0	53044	0	0	0	4148	0	0	0	348844	0	0	0	69502	0	0	0	20936	0	0	0
12	31480137		A	T	gnomAD Exomes	PASS	NA	ENST00000389082.10	p.Phe119Tyr	p.Phe119Tyr	c.356T>A	missense_variant				1	833110	0.0000012003216862119048	0	0	0	27298	0	0	0	984	0	0	0	276	0	0	0	1620	0	0	1	761904	0	0	0	16460	0	0	0	5152	0	0	0
12	31480137	rs1472663121	A	G	gnomAD Genomes	NA	PASS	ENST00000389082.10	p.Phe119Ser	p.Phe119Ser	c.356T>C	missense_variant				1	152210	0.000006569870573549701	0	0	0	2092	0	0	0	15272	0	0	0	10620	0	0	0	912	0	0	0	5202	0	0	0	316	0	0	0	4822	0	0	0
12	31480141		T	G	gnomAD Exomes	PASS	NA	ENST00000389082.10	p.Thr118Pro	p.Thr118Pro	c.352A>C	missense_variant				1	833110	0.0000012003216862119048	0	0	0	27298	0	0	0	984	0	0	0	276	0	0	0	1620	0	0	1	761904	0	0	0	16460	0	0	0	5152	0	0	0
12	31480144		G	C	gnomAD Exomes	PASS	NA	ENST00000389082.10	p.Leu117Val	p.Leu117Val	c.349C>G	missense_variant				3	1458096	0.0000020574776969417653	0	0	0	60276	0	0	0	43866	0	0	0	53246	0	0	0	5764	0	0	0	1110078	0	0	0	85760	0	0	0	26044	0	0	3
12	31480146	rs1946006897	A	T	gnomAD Genomes	NA	PASS	ENST00000389082.10	p.Val116Asp	p.Val116Asp	c.347T>A	missense_variant				1	152170	0.0000065715975553657095	0	0	0	2086	0	0	0	15266	0	0	1	10612	0	0	0	912	0	0	0	5204	0	0	0	316	0	0	0	4832	0	0	0
12	31480147	rs1161336982	C	G	gnomAD Exomes,gnomAD Genomes	PASS	PASS	ENST00000389082.10	p.Val116Leu	p.Val116Leu	c.346G>C	missense_variant				3	1609566	0.0000018638564681411014	0	0	0	62340	0	0	0	59028	0	0	0	63796	0	0	0	6678	0	0	2	1114968	0	0	0	86016	0	0	0	30858	0	0	0
12	31480149		A	G	gnomAD Exomes	PASS	NA	ENST00000389082.10	p.Phe115Ser	p.Phe115Ser	c.344T>C	missense_variant				20	1457374	0.00001372331330187035	0	0	0	60256	0	0	0	43734	0	0	0	53224	0	0	0	5766	0	0	20	1109696	0	0	0	85626	0	0	0	26020	0	0	0
12	31480155		T	C	gnomAD Exomes	PASS	NA	ENST00000389082.10	p.Tyr113Cys	p.Tyr113Cys	c.338A>G	missense_variant				3	833104	0.0000036009909927211967	0	0	0	27298	0	0	0	984	0	0	0	276	0	0	0	1620	0	0	3	761898	0	0	0	16460	0	0	0	5152	0	0	0
12	31480158	rs377601066	G	A	gnomAD Exomes,gnomAD Genomes	PASS	PASS	ENST00000389082.10	p.Thr112Ile	p.Thr112Ile	c.335C>T	missense_variant				46	1606964	0.000028625407912062748	0	0	7	62268	0	0	0	58546	0	0	0	63674	0	0	0	6678	0	0	28	1113686	0	0	0	85506	0	0	0	30772	0	0	0
12	31480161		C	T	gnomAD Exomes	PASS	NA	ENST00000389082.10	p.Arg111His	p.Arg111His	c.332G>A	missense_variant				6	1453696	0.000004127410407678084	0	0	1	60130	0	0	0	43026	0	0	1	53042	0	0	0	5764	0	0	2	1107906	0	0	1	84990	0	0	0	25914	0	0	0
12	31480162	rs769405327	G	A	gnomAD Exomes	PASS	NA	ENST00000389082.10	p.Arg111Cys	p.Arg111Cys	c.331C>T	missense_variant				10	1453970	0.00000687772099836998	0	0	2	60136	0	0	0	43098	0	0	0	53044	0	0	0	5764	0	0	4	1108076	0	0	1	85026	0	0	3	25908	0	0	0
12	31480168		C	G	gnomAD Exomes	PASS	NA	ENST00000389082.10	p.Gly109Arg	p.Gly109Arg	c.325G>C	missense_variant				1	619964	0.0000016129968836900206	0	0	0	32796	0	0	0	41992	0	0	0	52744	0	0	0	4144	0	0	1	345756	0	0	0	68334	0	0	0	20720	0	0	0
12	31480181		A	C	gnomAD Exomes	PASS	NA	ENST00000389082.10	p.Ile104Met	p.Ile104Met	c.312T>G	missense_variant				1	833108	0.0000012003245677631232	0	0	0	27298	0	0	0	984	0	0	0	276	0	0	0	1620	0	0	1	761902	0	0	0	16460	0	0	0	5152	0	0	0
12	31480186	rs1946009100	T	G	gnomAD Genomes	NA	PASS	ENST00000389082.10	p.Ile103Leu	p.Ile103Leu	c.307A>C	missense_variant				1	152000	0.000006578947368421053	0	0	0	2090	0	0	0	15260	0	0	0	10554	0	0	0	912	0	0	0	5194	0	0	0	316	0	0	0	4826	0	0	0
12	31480186		T	C	gnomAD Exomes	PASS	NA	ENST00000389082.10	p.Ile103Val	p.Ile103Val	c.307A>G	missense_variant				5	1451074	0.0000034457236502066747	0	0	0	60042	0	0	0	42780	0	0	0	52764	0	0	0	5764	0	0	5	1106762	0	0	0	84326	0	0	0	25800	0	0	0
12	31480188		A	C	gnomAD Exomes	PASS	NA	ENST00000389082.10	p.Phe102Cys	p.Phe102Cys	c.305T>G	missense_variant				1	1450932	689000000	0	0	0	60022	0	0	0	42756	0	0	0	52760	0	0	0	5762	0	0	1	1106702	0	0	0	84296	0	0	0	25806	0	0	0
12	31480194		T	C	gnomAD Exomes	PASS	NA	ENST00000389082.10	p.His100Arg	p.His100Arg	c.299A>G	missense_variant				1	1450810	689000000	0	0	0	60028	0	0	0	42814	0	0	0	52628	0	0	0	5760	0	0	1	1106704	0	0	0	84248	0	0	0	25812	0	0	0
12	31480200		T	G	gnomAD Exomes	PASS	NA	ENST00000389082.10	p.Gln98Pro	p.Gln98Pro	c.293A>C	missense_variant				1	616804	0.0000016212605625125648	0	0	0	32704	0	0	0	41722	0	0	0	52146	0	0	0	4140	0	0	1	344452	0	0	0	67630	0	0	0	20640	0	0	0
12	31480204	rs762201532	G	A	gnomAD Exomes	PASS	NA	ENST00000389082.10	p.Pro97Ser	p.Pro97Ser	c.289C>T	missense_variant				6	615340	0.000009750706926252154	0	0	0	32652	0	0	0	41532	0	0	0	51874	0	0	0	4138	0	0	0	343804	0	0	6	67428	0	0	0	20602	0	0	0
12	31480207		C	T	gnomAD Exomes	PASS	NA	ENST00000389082.10	p.Asp96Asn	p.Asp96Asn	c.286G>A	missense_variant				3	1447246	0.0000020729026025983144	0	0	0	59904	0	0	0	42398	0	0	0	51942	0	0	0	5760	0	0	3	1105130	0	0	0	83720	0	0	0	25728	0	0	0
12	31480208		T	G	gnomAD Exomes	PASS	NA	ENST00000389082.10	p.Lys95Asn	p.Lys95Asn	c.285A>C	missense_variant				1	1447714	691000000	0	0	0	59924	0	0	0	42456	0	0	0	52012	0	0	0	5758	0	0	0	1105330	0	0	0	83780	0	0	0	25738	0	0	1
12	31480212		T	C	gnomAD Exomes	PASS	NA	ENST00000389082.10	p.Asn94Ser	p.Asn94Ser	c.281A>G	missense_variant				2	1445902	0.0000013832196096277618	0	0	0	59872	0	0	0	42200	0	0	0	51672	0	0	0	5756	0	0	2	1104516	0	0	0	83564	0	0	0	25680	0	0	0
12	31480215		T	G	gnomAD Exomes	PASS	NA	ENST00000389082.10	p.Asp93Ala	p.Asp93Ala	c.278A>C	missense_variant				1	610760	0.0000016373043421311153	0	0	0	32486	0	0	0	40970	0	0	1	51082	0	0	0	4122	0	0	0	341632	0	0	0	66868	0	0	0	20470	0	0	0
12	31480218	rs199806993	G	T	gnomAD Exomes,gnomAD Genomes	PASS	PASS	ENST00000389082.10	p.Thr92Lys	p.Thr92Lys	c.275C>A	missense_variant				4	1594958	0.0000025079030294214646	0	0	0	61832	0	0	0	57090	0	0	0	61724	0	0	0	6654	0	0	3	1108468	0	0	0	83538	0	0	0	30428	0	0	0
12	31480218	rs199806993	G	A	gnomAD Exomes,gnomAD Genomes	PASS	PASS	ENST00000389082.10	p.Thr92Met	p.Thr92Met	c.275C>T	missense_variant				135	1594956	0.0000846418333797296	0	0	12	61832	0	0	1	57090	0	0	1	61724	0	0	0	6654	0	0	111	1108466	0	0	0	83538	0	0	1	30428	0	0	5
12	31480218	rs199806993	G	C	gnomAD Exomes	PASS	NA	ENST00000389082.10	p.Thr92Arg	p.Thr92Arg	c.275C>G	missense_variant				1	1443186	69300000	0	0	0	59746	0	0	0	41874	0	0	0	51238	0	0	0	5742	0	0	0	1103274	0	0	0	83222	0	0	0	25608	0	0	0
12	31480221	rs761109656	T	C	gnomAD Exomes,gnomAD Genomes	PASS	PASS	ENST00000389082.10	p.Gln91Arg	p.Gln91Arg	c.272A>G	missense_variant	Uncertain significance	2559399		32	1595164	0.000020060633264040562	0	0	1	61848	0	0	0	57132	0	0	3	61800	0	0	0	6654	0	0	25	1108338	0	0	0	83518	0	0	0	30424	0	0	0
12	31480224	rs1297030049	G	A	gnomAD Exomes	PASS	NA	ENST00000389082.10	p.Thr90Ile	p.Thr90Ile	c.269C>T	missense_variant				2	1440400	0.000001388503193557345	0	0	0	59660	0	0	0	41570	0	0	0	50724	0	0	0	5738	0	0	0	1101912	0	0	2	82882	0	0	0	25512	0	0	0
12	31480225	rs1342220039	T	C	gnomAD Exomes	PASS	NA	ENST00000389082.10	p.Thr90Ala	p.Thr90Ala	c.268A>G	missense_variant				3	1439518	0.000002084030904788964	0	0	0	59626	0	0	0	41396	0	0	0	50604	0	0	0	5732	0	0	3	1101496	0	0	0	82810	0	0	0	25488	0	0	0
12	31480230		A	C	gnomAD Exomes	PASS	NA	ENST00000389082.10	p.Phe88Cys	p.Phe88Cys	c.263T>G	missense_variant				1	603684	0.0000016564957825617375	0	0	0	32264	0	0	0	40066	0	0	0	49782	0	0	0	4114	0	0	1	338354	0	0	0	66042	0	0	0	20268	0	0	0
12	31480231		A	C	gnomAD Exomes	PASS	NA	ENST00000389082.10	p.Phe88Val	p.Phe88Val	c.262T>G	missense_variant				1	1436170	696000000	0	0	0	59526	0	0	0	40954	0	0	0	49968	0	0	0	5724	0	0	1	1099918	0	0	0	82472	0	0	0	25412	0	0	0
12	31480233		G	C	gnomAD Exomes	PASS	NA	ENST00000389082.10	p.Ser87Cys	p.Ser87Cys	c.260C>G	missense_variant				1	599158	0.000001669008842408847	0	0	0	32100	0	0	1	39598	0	0	0	49170	0	0	0	4088	0	0	0	335932	0	0	0	65556	0	0	0	20148	0	0	0
12	31480237		G	T	gnomAD Exomes	PASS	NA	ENST00000389082.10	p.Leu86Ile	p.Leu86Ile	c.256C>A	missense_variant				1	593264	0.000001685590226273632	0	0	0	31834	0	0	0	38546	0	0	0	48548	0	0	0	4060	0	0	1	333292	0	0	0	64846	0	0	0	19974	0	0	0
12	31480239		C	G	gnomAD Exomes	PASS	NA	ENST00000389082.10	p.Gly85Ala	p.Gly85Ala	c.254G>C	missense_variant				1	588640	0.0000016988312041315574	0	0	0	31586	0	0	0	37378	0	0	0	48480	0	0	0	4016	0	0	0	331428	0	0	0	64162	0	0	0	19800	0	0	1
12	31480248	rs759826189	A	G	gnomAD Exomes	PASS	NA	ENST00000389082.10	p.Met82Thr	p.Met82Thr	c.245T>C	missense_variant				3	1388508	0.0000021605925208929295	0	0	0	57550	0	0	0	30844	0	0	0	46628	0	0	0	5522	0	0	0	1079394	0	0	3	75644	0	0	0	23548	0	0	0
12	31480249		T	G	gnomAD Exomes	PASS	NA	ENST00000389082.10	p.Met82Leu	p.Met82Leu	c.244A>C	missense_variant				5	1372742	0.000003642345029146045	0	0	0	56844	0	0	0	27872	0	0	0	45332	0	0	0	5458	0	0	5	1072010	0	0	0	73908	0	0	0	22790	0	0	0
12	31480251		C	T	gnomAD Exomes	PASS	NA	ENST00000389082.10	p.Cys81Tyr	p.Cys81Tyr	c.242G>A	missense_variant				1	534794	0.0000018698788692468502	0	0	0	29304	0	0	0	26576	0	0	0	44706	0	0	0	3808	0	0	1	307538	0	0	0	56668	0	0	0	17468	0	0	0
12	31480251		C	A	gnomAD Exomes	PASS	NA	ENST00000389082.10	p.Cys81Phe	p.Cys81Phe	c.242G>T	missense_variant				3	534780	0.000005609783462358353	0	0	1	29302	0	0	0	26576	0	0	0	44706	0	0	0	3808	0	0	2	307528	0	0	0	56666	0	0	0	17468	0	0	0
12	31495811		A	G	gnomAD Exomes	PASS	NA	ENST00000389082.10	p.Met79Thr	p.Met79Thr	c.236T>C	missense_variant				1	1453106	688000000	0	0	0	60006	0	0	0	43174	0	0	0	53134	0	0	0	5744	0	0	0	1107776	0	0	0	84608	0	0	0	25858	0	0	0
12	31495812	rs371959517	T	C	gnomAD Exomes,gnomAD Genomes	PASS	PASS	ENST00000389082.10	p.Met79Val	p.Met79Val	c.235A>G	missense_variant				7	773914	0.000009044932641094489	0	0	1	34870	0	0	1	57466	0	0	0	63462	0	0	0	5034	0	0	0	352616	0	0	3	68554	0	0	0	25570	0	0	0
12	31495813		G	C	gnomAD Exomes	PASS	NA	ENST00000389082.10	p.Asn78Lys	p.Asn78Lys	c.234C>G	missense_variant				1	1453764	688000000	0	0	0	60036	0	0	0	43250	0	0	0	53158	0	0	0	5742	0	0	1	1108114	0	0	0	84718	0	0	0	25892	0	0	0
12	31495820	rs866220797	G	A	gnomAD Exomes	PASS	NA	ENST00000389082.10	p.Ala76Val	p.Ala76Val	c.227C>T	missense_variant				4	1454676	0.000002749753209649434	0	0	1	60066	0	0	1	43684	0	0	0	53146	0	0	0	5738	0	0	2	1108388	0	0	0	84850	0	0	0	25910	0	0	0
12	31495823	rs375001828	T	A	gnomAD Genomes	NA	PASS	ENST00000389082.10	p.Asp75Val	p.Asp75Val	c.224A>T	missense_variant				1	152146	0.0000065726341803267915	0	0	0	2092	0	0	0	15272	0	0	0	10596	0	0	0	912	0	0	0	5204	0	0	0	314	0	0	0	4830	0	0	0
12	31495823	rs375001828	T	C	gnomAD Genomes	NA	PASS	ENST00000389082.10	p.Asp75Gly	p.Asp75Gly	c.224A>G	missense_variant				2	152146	0.000013145268360653583	0	0	0	2092	0	0	1	15272	0	0	0	10596	0	0	0	912	0	0	0	5204	0	0	0	314	0	0	0	4830	0	0	0
12	31495826		T	C	gnomAD Exomes	PASS	NA	ENST00000389082.10	p.Gln74Arg	p.Gln74Arg	c.221A>G	missense_variant				1	625012	0.0000015999692805898126	0	0	1	32898	0	0	0	43076	0	0	0	52980	0	0	0	4128	0	0	0	348458	0	0	0	69004	0	0	0	20866	0	0	0
12	31495829		T	C	gnomAD Exomes	PASS	NA	ENST00000389082.10	p.Asp73Gly	p.Asp73Gly	c.218A>G	missense_variant				1	625756	0.0000015980669781831896	0	0	0	32944	0	0	0	43292	0	0	0	53000	0	0	0	4132	0	0	1	348754	0	0	0	69122	0	0	0	20886	0	0	0
12	31495832		A	C	gnomAD Exomes	PASS	NA	ENST00000389082.10	p.Phe72Cys	p.Phe72Cys	c.215T>G	missense_variant				1	1459328	685000000	0	0	0	60270	0	0	0	44402	0	0	0	53296	0	0	0	5754	0	0	1	1110806	0	0	0	85688	0	0	0	26042	0	0	0
12	31495832	rs1480550412	A	G	gnomAD Exomes	PASS	NA	ENST00000389082.10	p.Phe72Ser	p.Phe72Ser	c.215T>C	missense_variant				1	1459328	685000000	0	0	0	60270	0	0	0	44402	0	0	0	53296	0	0	0	5754	0	0	1	1110806	0	0	0	85688	0	0	0	26042	0	0	0
12	31495837		G	T	gnomAD Exomes	PASS	NA	ENST00000389082.10	p.Asn70Lys	p.Asn70Lys	c.210C>A	missense_variant				1	1459664	685000000	0	0	0	60274	0	0	0	44540	0	0	0	53310	0	0	0	5752	0	0	1	1110806	0	0	0	85830	0	0	0	26082	0	0	0
12	31495842	rs777173727	A	T	gnomAD Exomes	PASS	NA	ENST00000389082.10	p.Trp69Arg	p.Trp69Arg	c.205T>A	missense_variant				1	627190	0.0000015944131762304883	0	0	0	32998	0	0	0	43572	0	0	0	53048	0	0	0	4138	0	0	1	349336	0	0	0	69486	0	0	0	20934	0	0	0
12	31495842		A	G	gnomAD Exomes	PASS	NA	ENST00000389082.10	p.Trp69Arg	p.Trp69Arg	c.205T>C	missense_variant				2	627190	0.0000031888263524609767	0	0	0	32998	0	0	0	43572	0	0	0	53048	0	0	0	4138	0	0	1	349336	0	0	0	69486	0	0	1	20934	0	0	0
12	31495848		T	C	gnomAD Exomes	PASS	NA	ENST00000389082.10	p.Ile67Val	p.Ile67Val	c.199A>G	missense_variant				1	627420	0.00000159382869529183	0	0	0	33018	0	0	0	43584	0	0	0	53062	0	0	0	4140	0	0	1	349456	0	0	0	69534	0	0	0	20942	0	0	0
12	31495851		T	G	gnomAD Exomes	PASS	NA	ENST00000389082.10	p.Asn66His	p.Asn66His	c.196A>C	missense_variant				1	1460632	685000000	0	0	0	60322	0	0	0	44582	0	0	0	53346	0	0	0	5762	0	0	1	1111400	0	0	0	86020	0	0	0	26098	0	0	0
12	31495861	rs752776690	G	C	gnomAD Exomes	PASS	NA	ENST00000389082.10	p.His62Gln	p.His62Gln	c.186C>G	missense_variant				1	627872	0.000001592681310840426	0	0	0	33046	0	0	1	43620	0	0	0	53098	0	0	0	4142	0	0	0	349722	0	0	0	69610	0	0	0	20950	0	0	0
12	31495862		T	C	gnomAD Exomes	PASS	NA	ENST00000389082.10	p.His62Arg	p.His62Arg	c.185A>G	missense_variant				1	1460996	684000000	0	0	0	60336	0	0	0	44614	0	0	0	53376	0	0	0	5762	0	0	0	1111632	0	0	0	86068	0	0	0	26106	0	0	0
12	31495865	rs1946742947	G	C	gnomAD Genomes	NA	PASS	ENST00000389082.10	p.Ala61Gly	p.Ala61Gly	c.182C>G	missense_variant				1	152134	0.0000065731526154574255	0	0	0	2090	0	0	0	15270	0	0	0	10600	0	0	0	912	0	0	0	5194	0	0	0	316	0	0	1	4826	0	0	0
12	31495866	rs765355515	C	T	gnomAD Exomes,gnomAD Genomes	PASS	PASS	ENST00000389082.10	p.Ala61Thr	p.Ala61Thr	c.181G>A	missense_variant				23	1612920	0.000014259851697542345	0	0	2	62426	0	0	1	59884	0	0	0	63964	0	0	0	6672	0	0	14	1116680	0	0	1	86338	0	0	0	30922	0	0	0
12	31495875		T	C	gnomAD Exomes	PASS	NA	ENST00000389082.10	p.Lys58Glu	p.Lys58Glu	c.172A>G	missense_variant				1	1460844	685000000	0	0	0	60328	0	0	0	44624	0	0	0	53352	0	0	0	5764	0	0	1	1111582	0	0	0	85998	0	0	0	26096	0	0	0
12	31495880	rs369054817	T	C	gnomAD Exomes,gnomAD Genomes	PASS	PASS	ENST00000389082.10	p.Lys56Arg	p.Lys56Arg	c.167A>G	missense_variant				39	1612924	0.000024179688565611274	0	0	1	62422	0	0	0	59886	0	0	0	63982	0	0	0	6674	0	0	35	1116736	0	0	0	86248	0	0	1	30908	0	0	0
12	31495880		T	G	gnomAD Exomes	PASS	NA	ENST00000389082.10	p.Lys56Thr	p.Lys56Thr	c.167A>C	missense_variant				1	1460706	685000000	0	0	0	60328	0	0	0	44606	0	0	0	53354	0	0	0	5762	0	0	1	1111534	0	0	0	85932	0	0	0	26088	0	0	0
12	31495880		T	A	gnomAD Exomes	PASS	NA	ENST00000389082.10	p.Lys56Ile	p.Lys56Ile	c.167A>T	missense_variant				1	1460706	685000000	0	0	0	60328	0	0	0	44606	0	0	0	53354	0	0	0	5762	0	0	0	1111534	0	0	0	85932	0	0	0	26088	0	0	1
12	31495886	rs767427368	G	C	gnomAD Exomes	PASS	NA	ENST00000389082.10	p.Thr54Arg	p.Thr54Arg	c.161C>G	missense_variant				2	627242	0.000003188561990427937	0	0	0	33018	0	0	0	43538	0	0	0	53068	0	0	0	4144	0	0	2	349464	0	0	0	69396	0	0	0	20936	0	0	0
12	31495886	rs767427368	G	A	gnomAD Exomes	PASS	NA	ENST00000389082.10	p.Thr54Ile	p.Thr54Ile	c.161C>T	missense_variant				1	627242	0.0000015942809952139685	0	0	0	33018	0	0	0	43538	0	0	0	53068	0	0	0	4144	0	0	0	349464	0	0	0	69396	0	0	0	20936	0	0	0
12	31495887		T	C	gnomAD Exomes	PASS	NA	ENST00000389082.10	p.Thr54Ala	p.Thr54Ala	c.160A>G	missense_variant				1	1460440	685000000	0	0	0	60324	0	0	0	44554	0	0	0	53344	0	0	0	5762	0	0	1	1111408	0	0	0	85860	0	0	0	26090	0	0	0
12	31495888	rs1273848850	T	G	gnomAD Exomes	PASS	NA	ENST00000389082.10	p.Arg53Ser	p.Arg53Ser	c.159A>C	missense_variant				1	1460320	685000000	0	0	0	60316	0	0	0	44530	0	0	0	53352	0	0	0	5764	0	0	1	1111334	0	0	0	85858	0	0	0	26074	0	0	0
12	31495888		T	A	gnomAD Exomes	PASS	NA	ENST00000389082.10	p.Arg53Ser	p.Arg53Ser	c.159A>T	missense_variant				1	1460320	685000000	0	0	0	60316	0	0	0	44530	0	0	0	53352	0	0	0	5764	0	0	1	1111334	0	0	0	85858	0	0	0	26074	0	0	0
12	31495892	rs4930979	C	T	gnomAD Exomes,gnomAD Genomes	PASS	PASS	ENST00000389082.10	p.Arg52Lys	p.Arg52Lys	c.155G>A	missense_variant				646542	1608182	0.40203285449035	136593	0	25308	62256	5286	0	36947	59446	11924	0	26186	63738	5374	0	3026	6654	681	0	442447	1113720	88256	0	38650	85610	9022	0	13168	30822	2869	0	25002
12	31495898		G	A	gnomAD Exomes	PASS	NA	ENST00000389082.10	p.Pro50Leu	p.Pro50Leu	c.149C>T	missense_variant				1	624918	0.000001600209947545118	0	0	0	32916	0	0	0	43110	0	0	0	52980	0	0	0	4134	0	0	0	348418	0	0	1	68854	0	0	0	20868	0	0	0
12	31495902		T	A	gnomAD Exomes	PASS	NA	ENST00000389082.10	p.Ser49Cys	p.Ser49Cys	c.145A>T	missense_variant				1	833026	0.0000012004427232763443	0	0	0	27298	0	0	0	984	0	0	0	276	0	0	0	1620	0	0	1	761822	0	0	0	16460	0	0	0	5152	0	0	0
12	31495903		C	A	gnomAD Exomes	PASS	NA	ENST00000389082.10	p.Gln48His	p.Gln48His	c.144G>T	missense_variant				1	1457000	686000000	0	0	0	60194	0	0	0	43738	0	0	0	53250	0	0	0	5752	0	0	1	1109934	0	0	0	85138	0	0	0	25978	0	0	0
12	31495905	rs766280264	G	T	gnomAD Exomes	PASS	NA	ENST00000389082.10	p.Gln48Lys	p.Gln48Lys	c.142C>A	missense_variant				5	1456186	0.0000034336272976117063	0	0	0	60186	0	0	0	43540	0	0	0	53218	0	0	0	5752	0	0	5	1109590	0	0	0	84958	0	0	0	25952	0	0	0
12	31495905	rs766280264	G	C	gnomAD Exomes,gnomAD Genomes	PASS	PASS	ENST00000389082.10	p.Gln48Glu	p.Gln48Glu	c.142C>G	missense_variant				2	1608316	0.0000012435367179086698	0	0	0	62278	0	0	0	58818	0	0	0	63824	0	0	0	6664	0	0	1	1114778	0	0	0	85274	0	0	0	30774	0	0	0
12	31495907		T	C	gnomAD Exomes	PASS	NA	ENST00000389082.10	p.Asp47Gly	p.Asp47Gly	c.140A>G	missense_variant				1	622492	0.0000016064463479048727	0	0	0	32852	0	0	0	42344	0	0	0	52918	0	0	0	4128	0	0	1	347458	0	0	0	68434	0	0	0	20794	0	0	0
12	31495913	rs754499972	T	A	gnomAD Exomes,gnomAD Genomes	PASS	PASS	ENST00000389082.10	p.Asn45Ile	p.Asn45Ile	c.134A>T	missense_variant				45	1605328	0.000028031654590214586	0	0	1	62150	0	0	0	58154	0	0	0	63788	0	0	0	6646	0	0	42	1113082	0	0	0	84926	0	0	0	30724	0	0	0
12	31495915		T	G	gnomAD Exomes	PASS	NA	ENST00000389082.10	p.Glu44Asp	p.Glu44Asp	c.132A>C	missense_variant				4	1451948	0.000002754919597671542	0	0	0	60004	0	0	0	42658	0	0	0	53136	0	0	0	5736	0	0	4	1107196	0	0	0	84454	0	0	0	25864	0	0	0
12	31495916		T	C	gnomAD Exomes	PASS	NA	ENST00000389082.10	p.Glu44Gly	p.Glu44Gly	c.131A>G	missense_variant				1	831920	0.0000012020386575632272	0	0	0	27252	0	0	0	976	0	0	0	276	0	0	0	1618	0	0	1	760818	0	0	0	16438	0	0	0	5144	0	0	0
12	31495917	rs759317136	C	T	gnomAD Exomes	PASS	NA	ENST00000389082.10	p.Glu44Lys	p.Glu44Lys	c.130G>A	missense_variant				8	1448762	0.000005521955987249804	0	0	1	59884	0	0	1	41828	0	0	0	53048	0	0	0	5722	0	0	3	1105576	0	0	2	84144	0	0	1	25772	0	0	0
12	31499608	rs1157440244	G	A	gnomAD Exomes,gnomAD Genomes	PASS	PASS	ENST00000354285.8	p.Ser64Leu	p.Ser64Leu	c.191C>T	missense_variant				2	1491986	0.0000013404951520992823	0	0	0	57914	0	0	0	45034	0	0	0	43380	0	0	0	6432	0	0	1	1063156	0	0	0	69978	0	0	0	28726	0	0	0
12	31499609		A	C	gnomAD Exomes	PASS	NA	ENST00000354285.8	p.Ser64Ala	p.Ser64Ala	c.190T>G	missense_variant				1	508586	0.000001966235798861943	0	0	0	28630	0	0	0	28880	0	0	0	32534	0	0	0	3908	0	0	1	297144	0	0	0	53544	0	0	0	18818	0	0	0
12	31499609		A	G	gnomAD Exomes	PASS	NA	ENST00000354285.8	p.Ser64Pro	p.Ser64Pro	c.190T>C	missense_variant				1	508586	0.000001966235798861943	0	0	0	28630	0	0	0	28880	0	0	0	32534	0	0	0	3908	0	0	0	297144	0	0	1	53544	0	0	0	18818	0	0	0
12	31499612		T	C	gnomAD Exomes	PASS	NA	ENST00000354285.8	p.Thr63Ala	p.Thr63Ala	c.187A>G	missense_variant				1	1344286	744000000	0	0	0	56024	0	0	0	30658	0	0	0	32838	0	0	0	5552	0	0	1	1059704	0	0	0	70624	0	0	0	24108	0	0	0
12	31499614		G	T	gnomAD Exomes	PASS	NA	ENST00000354285.8	p.Thr62Lys	p.Thr62Lys	c.185C>A	missense_variant				2	1341028	0.0000014913931700158387	0	0	0	55860	0	0	0	30590	0	0	0	32718	0	0	0	5528	0	0	0	1057742	0	0	1	70096	0	0	0	24040	0	0	0
12	31499614	rs866252681	G	A	gnomAD Exomes,gnomAD Genomes	PASS	PASS	ENST00000354285.8	p.Thr62Met	p.Thr62Met	c.185C>T	missense_variant				12	1493246	0.000008036184258990146	0	0	0	57954	0	0	0	45866	0	0	0	43326	0	0	0	6440	0	0	8	1062942	0	0	0	70412	0	0	0	28878	0	0	0
12	31499617		T	G	gnomAD Exomes	PASS	NA	ENST00000354285.8	p.Asn61Thr	p.Asn61Thr	c.182A>C	missense_variant				1	511822	0.0000019538042522595745	0	0	0	28758	0	0	0	29892	0	0	0	32552	0	0	0	3932	0	0	1	298014	0	0	0	54270	0	0	0	19000	0	0	0
12	31499621		C	T	gnomAD Exomes	PASS	NA	ENST00000354285.8	p.Ala60Thr	p.Ala60Thr	c.178G>A	missense_variant				1	514790	0.00000194253967637289	0	0	0	28874	0	0	0	30430	0	0	0	32608	0	0	0	3934	0	0	0	299382	0	0	1	54950	0	0	0	19076	0	0	0
12	31499623		G	A	gnomAD Exomes	PASS	NA	ENST00000354285.8	p.Ala59Val	p.Ala59Val	c.176C>T	missense_variant				2	1348558	0.0000014830656152720165	0	0	0	56184	0	0	0	31546	0	0	0	32880	0	0	0	5564	0	0	2	1061604	0	0	0	71548	0	0	0	24270	0	0	0
12	31499627		C	T	gnomAD Exomes	PASS	NA	ENST00000354285.8	p.Gly58Ser	p.Gly58Ser	c.172G>A	missense_variant				4	1352820	0.0000029567865643618514	0	0	0	56386	0	0	0	32198	0	0	0	33068	0	0	0	5576	0	0	2	1063438	0	0	2	72454	0	0	0	24372	0	0	0
12	31499632		C	T	gnomAD Exomes	PASS	NA	ENST00000354285.8	p.Ser56Asn	p.Ser56Asn	c.167G>A	missense_variant				3	1352968	0.0000022173473430265903	0	0	0	56458	0	0	0	32250	0	0	0	33056	0	0	0	5562	0	0	2	1063430	0	0	1	72510	0	0	0	24382	0	0	0
12	31499633		T	A	gnomAD Exomes	PASS	NA	ENST00000354285.8	p.Ser56Cys	p.Ser56Cys	c.166A>T	missense_variant				1	521958	0.000001915862962154043	0	0	0	29268	0	0	0	31486	0	0	0	32826	0	0	0	3964	0	0	0	302622	0	0	1	56428	0	0	0	19304	0	0	0
12	31499635		T	C	gnomAD Exomes	PASS	NA	ENST00000354285.8	p.Lys55Arg	p.Lys55Arg	c.164A>G	missense_variant				1	520996	0.0000019194005328255878	0	0	0	29246	0	0	0	31352	0	0	0	32794	0	0	0	3956	0	0	0	302146	0	0	1	56202	0	0	0	19274	0	0	0
12	31499638		C	T	gnomAD Exomes	PASS	NA	ENST00000354285.8	p.Gly54Asp	p.Gly54Asp	c.161G>A	missense_variant				1	1353730	739000000	0	0	0	56496	0	0	0	32272	0	0	0	33052	0	0	0	5576	0	0	0	1063856	0	0	0	72664	0	0	0	24408	0	0	1
12	31499642		G	C	gnomAD Exomes	PASS	NA	ENST00000354285.8	p.His53Asp	p.His53Asp	c.157C>G	missense_variant				2	520786	0.0000038403490109181126	0	0	0	29210	0	0	0	31124	0	0	0	32804	0	0	0	3944	0	0	2	302380	0	0	0	56116	0	0	0	19226	0	0	0
12	31499644	rs1946928283	C	T	gnomAD Exomes,gnomAD Genomes	PASS	PASS	ENST00000354285.8	p.Arg52His	p.Arg52His	c.155G>A	missense_variant				4	1504500	0.0000026586905948820205	0	0	0	58514	0	0	0	47248	0	0	0	43680	0	0	0	6482	0	0	2	1068486	0	0	1	72650	0	0	0	29172	0	0	0
12	31499645		G	T	gnomAD Exomes	PASS	NA	ENST00000354285.8	p.Arg52Ser	p.Arg52Ser	c.154C>A	missense_variant				4	1352250	0.0000029580329081161026	0	0	0	56428	0	0	0	31982	0	0	0	33020	0	0	0	5556	0	0	4	1063310	0	0	0	72314	0	0	0	24354	0	0	0
12	31499645	rs539174065	G	A	gnomAD Exomes,gnomAD Genomes	PASS	PASS	ENST00000354285.8	p.Arg52Cys	p.Arg52Cys	c.154C>T	missense_variant				157	1504598	0.00010434680891507233	0	0	12	58542	0	0	4	47286	0	0	0	43638	0	0	1	6468	0	0	4	1068504	0	0	10	72608	0	0	1	29184	0	0	0
12	31499646	rs1946928512	A	C	gnomAD Genomes	NA	PASS	ENST00000354285.8	p.Asp51Glu	p.Asp51Glu	c.153T>G	missense_variant				1	152262	0.0000065676268537126795	0	0	0	2092	0	0	0	15290	0	0	0	10626	0	0	0	912	0	0	0	5208	0	0	0	316	0	0	1	4834	0	0	0
12	31499647		T	C	gnomAD Exomes	PASS	NA	ENST00000354285.8	p.Asp51Gly	p.Asp51Gly	c.152A>G	missense_variant				1	519916	0.0000019233876241546713	0	0	0	29170	0	0	0	30896	0	0	0	32790	0	0	0	3942	0	0	0	302046	0	0	1	55966	0	0	0	19216	0	0	0
12	31499650		G	C	gnomAD Exomes	PASS	NA	ENST00000354285.8	p.Ala50Gly	p.Ala50Gly	c.149C>G	missense_variant				1	1349702	741000000	0	0	0	56296	0	0	0	31424	0	0	0	33006	0	0	0	5550	0	0	1	1062318	0	0	0	71786	0	0	0	24256	0	0	0
12	31499657	rs1407750704	G	C	gnomAD Exomes	PASS	NA	ENST00000354285.8	p.Leu48Val	p.Leu48Val	c.142C>G	missense_variant				1	515210	0.00000194095611498224	0	0	1	28910	0	0	0	30166	0	0	0	32650	0	0	0	3930	0	0	0	299840	0	0	0	55084	0	0	0	19080	0	0	0
12	31499661	rs1225155640	T	A	gnomAD Genomes	NA	PASS	ENST00000354285.8	p.Gln46His	p.Gln46His	c.138A>T	missense_variant				1	152250	0.000006568144499178982	0	0	0	2094	0	0	0	15292	0	0	0	10622	0	0	0	912	0	0	0	5202	0	0	0	316	0	0	0	4834	0	0	0
12	31499668		A	C	gnomAD Exomes	PASS	NA	ENST00000354285.8	p.Leu44Trp	p.Leu44Trp	c.131T>G	missense_variant				1	499010	0.000002003967856355584	0	0	0	28192	0	0	0	27016	0	0	0	32478	0	0	0	3828	0	0	1	291920	0	0	0	52460	0	0	0	18620	0	0	0
12	31499671		A	G	gnomAD Exomes	PASS	NA	ENST00000354285.8	p.Val43Ala	p.Val43Ala	c.128T>C	missense_variant				3	1331132	0.0000022537208931946643	0	0	0	55444	0	0	0	27962	0	0	0	32714	0	0	0	5446	0	0	2	1053288	0	0	0	68666	0	0	0	23756	0	0	0
12	31500395	rs1332078132	C	T	gnomAD Exomes,gnomAD Genomes	PASS	PASS	ENST00000536562.5	p.Gly55Glu	p.Gly55Glu	c.164G>A	missense_variant				4	453610	0.00000881814774806552	0	0	0	16092	0	0	0	42390	0	0	0	23374	0	0	0	2062	0	0	0	163836	0	0	1	59836	0	0	0	15582	0	0	0
12	31500408	rs1341642860	G	A	gnomAD Exomes	PASS	NA	ENST00000536562.5	p.His51Tyr	p.His51Tyr	c.151C>T	missense_variant				3	301382	0.000009954144573995792	0	0	2	14010	0	0	0	27078	0	0	0	12758	0	0	0	1148	0	0	1	158598	0	0	0	59482	0	0	0	10752	0	0	0
12	31500416	rs1258089192	A	C	gnomAD Exomes,gnomAD Genomes	PASS	PASS	ENST00000536562.5	p.Val48Gly	p.Val48Gly	c.143T>G	missense_variant				2	453278	0.000004412303266428108	0	0	0	16110	0	0	0	42276	0	0	0	23364	0	0	0	2054	0	0	1	163668	0	0	0	59678	0	0	0	15548	0	0	1
12	31500417	rs1346108700	C	T	gnomAD Exomes	PASS	NA	ENST00000536562.5	p.Val48Met	p.Val48Met	c.142G>A	missense_variant				1	300132	0.000003331867311716178	0	0	0	13958	0	0	1	26802	0	0	0	12730	0	0	0	1144	0	0	0	158194	0	0	0	59236	0	0	0	10680	0	0	0
12	31500419	rs1200305944	A	G	gnomAD Exomes,gnomAD Genomes	PASS	PASS	ENST00000536562.5	p.Val47Ala	p.Val47Ala	c.140T>C	missense_variant				2	452198	0.0000044228413217219005	0	0	0	16036	0	0	0	42066	0	0	0	23324	0	0	0	2052	0	0	0	163396	0	0	1	59490	0	0	1	15498	0	0	0
12	31500420	rs1005626727	C	G	gnomAD Genomes	NA	PASS	ENST00000536562.5	p.Val47Leu	p.Val47Leu	c.139G>C	missense_variant				6	152170	0.00003942958533219426	0	0	0	2088	0	0	0	15284	0	0	0	10596	0	0	0	912	0	0	0	5204	0	0	0	316	0	0	0	4822	0	0	0
12	31500422	rs949794645	G	C	gnomAD Exomes,gnomAD Genomes	PASS	PASS	ENST00000536562.5	p.Thr46Arg	p.Thr46Arg	c.137C>G	missense_variant				4	452008	0.00000884940089555937	0	0	0	16012	0	0	1	42018	0	0	0	23326	0	0	0	2052	0	0	0	163308	0	0	2	59514	0	0	0	15464	0	0	0
12	31500423	rs1946957287	T	C	gnomAD Genomes	NA	PASS	ENST00000536562.5	p.Thr46Ala	p.Thr46Ala	c.136A>G	missense_variant				1	152190	0.000006570733950982325	0	0	0	2088	0	0	0	15280	0	0	0	10606	0	0	0	912	0	0	0	5204	0	0	0	316	0	0	0	4838	0	0	0
12	31500437		C	A	gnomAD Exomes	PASS	NA	ENST00000536562.5	p.Arg41Leu	p.Arg41Leu	c.122G>T	missense_variant				1	294388	0.0000033968775901191626	0	0	0	13672	0	0	0	25594	0	0	0	12594	0	0	0	1118	0	0	0	156292	0	0	1	58032	0	0	0	10236	0	0	0
12	31500437	rs547319670	C	T	gnomAD Exomes,gnomAD Genomes	PASS	PASS	ENST00000536562.5	p.Arg41Gln	p.Arg41Gln	c.122G>A	missense_variant				13	446546	0.000029112342289484173	0	0	2	15786	0	0	4	40860	0	0	0	23162	0	0	0	2030	0	0	3	161476	0	0	2	58324	0	0	0	15050	0	0	0
12	31500446	rs141702066	G	A	gnomAD Exomes,gnomAD Genomes	PASS	PASS	ENST00000536562.5	p.Ser38Leu	p.Ser38Leu	c.113C>T	missense_variant				4327	444512	0.009734270390900582	45	0	155	15700	0	0	193	40276	0	0	27	23090	0	0	38	2016	0	0	1830	160772	16	0	903	57976	19	0	153	14968	4	0	34
12	31500449	rs1946958268	G	A	gnomAD Exomes	PASS	NA	ENST00000536562.5	p.Ala37Val	p.Ala37Val	c.110C>T	missense_variant				1	291938	0.0000034253848419869973	0	0	0	13566	0	0	0	24868	0	0	0	12550	0	0	0	1112	0	0	0	155474	0	0	1	57668	0	0	0	10150	0	0	0
12	31500450		C	A	gnomAD Exomes	PASS	NA	ENST00000536562.5	p.Ala37Ser	p.Ala37Ser	c.109G>T	missense_variant				1	290940	0.0000034371348044270297	0	0	0	13520	0	0	0	24768	0	0	0	12518	0	0	0	1104	0	0	0	155108	0	0	1	57392	0	0	0	10070	0	0	0
12	31500453	rs1946958506	G	C	gnomAD Genomes	NA	PASS	ENST00000536562.5	p.Pro36Ala	p.Pro36Ala	c.106C>G	missense_variant				1	152156	0.0000065722022135177055	0	0	0	2094	0	0	0	15264	0	0	0	10606	0	0	0	912	0	0	0	5202	0	0	0	316	0	0	0	4830	0	0	0
12	31500456	rs887756489	A	G	gnomAD Exomes	PASS	NA	ENST00000536562.5	p.Ser35Pro	p.Ser35Pro	c.103T>C	missense_variant				1	289588	0.0000034531817616752077	0	0	0	13448	0	0	0	24548	0	0	0	12444	0	0	0	1086	0	0	0	154610	0	0	1	57094	0	0	0	9978	0	0	0
12	31500456	rs887756489	A	C	gnomAD Exomes,gnomAD Genomes	PASS	PASS	ENST00000536562.5	p.Ser35Ala	p.Ser35Ala	c.103T>G	missense_variant				13	441702	0.000029431607735532102	0	0	0	15540	0	0	8	39796	0	0	0	23048	0	0	0	1998	0	0	1	159802	0	0	1	57412	0	0	0	14816	0	0	0
12	31500458	rs940678604	T	C	gnomAD Exomes,gnomAD Genomes	PASS	PASS	ENST00000536562.5	p.Asn34Ser	p.Asn34Ser	c.101A>G	missense_variant				5	441510	0.000011324771805848113	0	0	0	15526	0	0	0	39612	0	0	0	23042	0	0	0	2000	0	0	3	159776	0	0	0	57496	0	0	0	14842	0	0	0
12	31500459	rs1946959195	T	C	gnomAD Exomes	PASS	NA	ENST00000536562.5	p.Asn34Asp	p.Asn34Asp	c.100A>G	missense_variant				1	288540	0.000003465723989741457	0	0	0	13402	0	0	0	24262	0	0	0	12422	0	0	0	1084	0	0	0	154276	0	0	1	56908	0	0	0	9922	0	0	0
12	31500459		T	A	gnomAD Exomes	PASS	NA	ENST00000536562.5	p.Asn34Tyr	p.Asn34Tyr	c.100A>T	missense_variant				1	288546	0.000003465651923783383	0	0	0	13402	0	0	0	24262	0	0	0	12422	0	0	0	1084	0	0	1	154278	0	0	0	56910	0	0	0	9924	0	0	0
12	31500461	rs78330498	C	T	gnomAD Exomes,gnomAD Genomes	PASS	PASS	ENST00000536562.5	p.Ser33Asn	p.Ser33Asn	c.98G>A	missense_variant				5258	440372	0.011939905352747223	53	0	197	15506	1	0	226	39490	6	0	80	23010	0	0	21	2000	0	0	2212	159304	18	0	836	57170	17	0	98	14720	0	0	215
12	31500462		T	C	gnomAD Exomes	PASS	NA	ENST00000536562.5	p.Ser33Gly	p.Ser33Gly	c.97A>G	missense_variant				2	288124	0.000006941455762102428	0	0	0	13372	0	0	0	24220	0	0	0	12416	0	0	0	1076	0	0	1	154138	0	0	1	56824	0	0	0	9900	0	0	0
12	31500464	rs997557261	G	A	gnomAD Exomes,gnomAD Genomes	PASS	PASS	ENST00000536562.5	p.Ser32Leu	p.Ser32Leu	c.95C>T	missense_variant				11	438008	0.000025113696553487607	0	0	0	15362	0	0	11	38758	0	0	0	22926	0	0	0	1978	0	0	0	158640	0	0	0	56896	0	0	0	14558	0	0	0
12	31500467	rs774491000	G	T	gnomAD Exomes	PASS	NA	ENST00000536562.5	p.Thr31Asn	p.Thr31Asn	c.92C>A	missense_variant				3	284904	0.000010529862690590516	0	0	0	13230	0	0	0	23426	0	0	0	12264	0	0	0	1058	0	0	0	153024	0	0	3	56262	0	0	0	9640	0	0	0
12	31500470		A	G	gnomAD Exomes	PASS	NA	ENST00000536562.5	p.Leu30Pro	p.Leu30Pro	c.89T>C	missense_variant				1	284372	0.000003516520613843838	0	0	0	13256	0	0	0	23474	0	0	0	12240	0	0	0	1058	0	0	0	152742	0	0	1	56042	0	0	0	9560	0	0	0
12	31500470		A	T	gnomAD Exomes	PASS	NA	ENST00000536562.5	p.Leu30Gln	p.Leu30Gln	c.89T>A	missense_variant				1	284372	0.000003516520613843838	0	0	0	13256	0	0	0	23474	0	0	0	12240	0	0	0	1058	0	0	1	152742	0	0	0	56042	0	0	0	9560	0	0	0
12	31500473		A	G	gnomAD Exomes	PASS	NA	ENST00000536562.5	p.Leu29Pro	p.Leu29Pro	c.86T>C	missense_variant				1	284514	0.0000035147655299914944	0	0	0	13262	0	0	0	23354	0	0	0	12260	0	0	0	1060	0	0	0	152788	0	0	1	56044	0	0	0	9552	0	0	0
12	31500474		G	A	gnomAD Exomes	PASS	NA	ENST00000536562.5	p.Leu29Phe	p.Leu29Phe	c.85C>T	missense_variant				1	283074	0.000003532645174053428	0	0	0	13182	0	0	0	23058	0	0	0	12218	0	0	0	1042	0	0	1	152212	0	0	0	55840	0	0	0	9454	0	0	0
12	31500477	rs150450657	C	G	gnomAD Exomes	PASS	NA	ENST00000536562.5	p.Glu28Gln	p.Glu28Gln	c.82G>C	missense_variant				2	275512	0.000007259211939951799	0	0	0	12870	0	0	0	21180	0	0	0	12014	0	0	0	1004	0	0	2	149612	0	0	0	54506	0	0	0	8968	0	0	0
12	31500477	rs150450657	C	T	gnomAD Exomes,gnomAD Genomes	PASS	PASS	ENST00000536562.5	p.Glu28Lys	p.Glu28Lys	c.82G>A	missense_variant				2077	427540	0.004858024980118819	30	0	24	14974	0	0	101	36458	0	0	0	22558	0	0	1	1916	0	0	5	154782	0	0	1	54796	0	0	0	13784	0	0	0
12	31500480		G	A	gnomAD Exomes	PASS	NA	ENST00000536562.5	p.Leu27Phe	p.Leu27Phe	c.79C>T	missense_variant				2	275538	0.000007258526954539846	0	0	0	12898	0	0	0	21276	0	0	0	11988	0	0	0	1000	0	0	2	149540	0	0	0	54488	0	0	0	8948	0	0	0
12	31500480		G	C	gnomAD Exomes	PASS	NA	ENST00000536562.5	p.Leu27Val	p.Leu27Val	c.79C>G	missense_variant				1	275538	0.000003629263477269923	0	0	0	12898	0	0	0	21276	0	0	0	11988	0	0	0	1000	0	0	0	149540	0	0	1	54488	0	0	0	8948	0	0	0
12	31500482		C	A	gnomAD Exomes	PASS	NA	ENST00000536562.5	p.Gly26Val	p.Gly26Val	c.77G>T	missense_variant				1	270566	0.000003695955885070556	0	0	0	12656	0	0	0	19972	0	0	0	11868	0	0	0	980	0	0	0	147730	0	0	0	53666	0	0	1	8608	0	0	0
12	31500488		T	C	gnomAD Exomes	PASS	NA	ENST00000536562.5	p.Gln24Arg	p.Gln24Arg	c.71A>G	missense_variant				1	264298	0.000003783607897146403	0	0	0	12400	0	0	0	18970	0	0	0	11684	0	0	0	960	0	0	0	144982	0	0	1	52530	0	0	0	8236	0	0	0
12	31500490		A	T	gnomAD Exomes	PASS	NA	ENST00000536562.5	p.Asp23Glu	p.Asp23Glu	c.69T>A	missense_variant				1	263234	0.0000037989013577273454	0	0	0	12332	0	0	0	18878	0	0	0	11612	0	0	0	962	0	0	0	144608	0	0	1	52152	0	0	0	8128	0	0	0
12	31500491		T	G	gnomAD Exomes	PASS	NA	ENST00000536562.5	p.Asp23Ala	p.Asp23Ala	c.68A>C	missense_variant				1	262678	0.0000038069423400513177	0	0	0	12346	0	0	0	18834	0	0	0	11596	0	0	0	954	0	0	1	144362	0	0	0	51980	0	0	0	8072	0	0	0
12	31500494		A	G	gnomAD Exomes	PASS	NA	ENST00000536562.5	p.Val22Ala	p.Val22Ala	c.65T>C	missense_variant				1	258750	0.000003864734299516908	0	0	0	12124	0	0	0	18028	0	0	0	11474	0	0	0	948	0	0	1	142756	0	0	0	51364	0	0	0	7814	0	0	0
12	31500497	rs1946961136	T	C	gnomAD Genomes	NA	PASS	ENST00000536562.5	p.His21Arg	p.His21Arg	c.62A>G	missense_variant				5	151970	0.00003290123050602092	0	0	2	2086	0	0	3	15246	0	0	0	10558	0	0	0	912	0	0	0	5182	0	0	0	316	0	0	0	4824	0	0	0
12	31500500	rs1006750433	T	C	gnomAD Exomes,gnomAD Genomes	PASS	PASS	ENST00000536562.5	p.His20Arg	p.His20Arg	c.59A>G	missense_variant				8	396900	0.00002015621063240111	0	0	2	13602	0	0	1	30852	0	0	0	21618	0	0	0	1814	0	0	3	141684	0	0	0	49550	0	0	0	11980	0	0	0
12	31500504	rs770633860	A	G	gnomAD Exomes,gnomAD Genomes	PASS	PASS	ENST00000536562.5	p.Phe19Leu	p.Phe19Leu	c.55T>C	missense_variant				119	384400	0.000309573361082206	0	0	1	13012	0	0	6	28556	0	0	0	21218	0	0	0	1758	0	0	0	135844	0	0	1	47844	0	0	0	11396	0	0	0
12	31500506	rs1946961667	C	T	gnomAD Genomes	NA	PASS	ENST00000536562.5	p.Arg18Lys	p.Arg18Lys	c.53G>A	missense_variant				1	151834	0.000006586140126717336	0	0	0	2084	0	0	0	15238	0	0	0	10522	0	0	0	912	0	0	0	5186	0	0	0	316	0	0	0	4802	0	0	0
12	31500507	rs1484589991	T	C	gnomAD Exomes	PASS	NA	ENST00000536562.5	p.Arg18Gly	p.Arg18Gly	c.52A>G	missense_variant				2	221492	0.00000902967150055081	0	0	0	10484	0	0	0	11924	0	0	0	10116	0	0	0	812	0	0	2	125458	0	0	0	45466	0	0	0	5966	0	0	0
12	31500515	rs575627827	A	T	gnomAD Exomes,gnomAD Genomes	PASS	PASS	ENST00000536562.5	p.Val15Glu	p.Val15Glu	c.44T>A	missense_variant				108	356028	0.00030334692776972597	0	0	3	11722	0	0	1	24868	0	0	0	20104	0	0	0	1662	0	0	69	121528	0	0	0	43394	0	0	0	10024	0	0	0
12	31500519	rs925595795	A	C	gnomAD Genomes	NA	PASS	ENST00000536562.5	p.Leu14Val	p.Leu14Val	c.40T>G	missense_variant				2	152024	0.000013155817502499606	0	0	0	2088	0	0	0	15248	0	0	0	10598	0	0	0	912	0	0	0	5194	0	0	0	316	0	0	0	4816	0	0	0
12	31500542	rs1946963237	T	C	gnomAD Exomes	PASS	NA	ENST00000536562.5	p.His6Arg	p.His6Arg	c.17A>G	missense_variant				1	183594	0.000005446801093717659	0	0	0	8826	0	0	0	7790	0	0	0	8372	0	0	0	656	0	0	1	106410	0	0	0	39292	0	0	0	4094	0	0	0
12	31500543	rs1343427675	G	A	gnomAD Exomes	PASS	NA	ENST00000536562.5	p.His6Tyr	p.His6Tyr	c.16C>T	missense_variant				1	182866	0.000005468485120251988	0	0	0	8784	0	0	0	7772	0	0	0	8364	0	0	0	654	0	0	1	105952	0	0	0	39150	0	0	0	4108	0	0	0
12	31500545	rs573676759	T	G	gnomAD Exomes,gnomAD Genomes	PASS	PASS	ENST00000536562.5	p.His5Pro	p.His5Pro	c.14A>C	missense_variant				63	334020	0.00018861146039159333	3	0	0	10852	0	0	0	22884	0	0	0	18864	0	0	0	1558	0	0	0	110798	0	0	54	39304	2	0	8	8870	1	0	0
12	31500546	rs542600003	G	A	gnomAD Exomes,gnomAD Genomes	PASS	PASS	ENST00000536562.5	p.His5Tyr	p.His5Tyr	c.13C>T	missense_variant				3	332026	0.000009035436983850662	0	0	0	10742	0	0	0	22750	0	0	0	18838	0	0	0	1544	0	0	0	109716	0	0	1	38908	0	0	2	8810	0	0	0
12	31500549	rs1281719264	G	A	gnomAD Exomes,gnomAD Genomes	PASS	PASS	ENST00000536562.5	p.His4Tyr	p.His4Tyr	c.10C>T	missense_variant				2	330184	0.000006057228696726674	0	0	0	10668	0	0	0	22670	0	0	0	18728	0	0	0	1544	0	0	0	108730	0	0	0	38654	0	0	0	8796	0	0	0
12	31500551	rs765207074	G	A	gnomAD Exomes,gnomAD Genomes	PASS	PASS	ENST00000536562.5	p.Thr3Ile	p.Thr3Ile	c.8C>T	missense_variant				32	329034	0.0000972543870846174	0	0	4	10652	0	0	1	22526	0	0	0	18666	0	0	0	1536	0	0	4	108162	0	0	1	38546	0	0	14	8766	0	0	7
12	31590708	rs1341071785	G	T	gnomAD Exomes	PASS	NA	ENST00000389082.10	p.Ala42Glu	p.Ala42Glu	c.125C>A	missense_variant				1	490130	0.000002040275029073919	0	0	0	27368	0	0	0	27388	0	0	0	32274	0	0	0	2418	0	0	1	289182	0	0	0	57970	0	0	0	18134	0	0	0
12	31590712	rs1210636984	G	T	gnomAD Exomes,gnomAD Genomes	PASS	PASS	ENST00000389082.10	p.Leu41Met	p.Leu41Met	c.121C>A	missense_variant				3	643514	0.000004661903237536401	0	0	1	29614	0	0	0	42752	0	0	0	42882	0	0	0	3332	0	0	1	295214	0	0	0	58348	0	0	0	23034	0	0	0
12	31590715		C	T	gnomAD Exomes	PASS	NA	ENST00000389082.10	p.Glu40Lys	p.Glu40Lys	c.118G>A	missense_variant				1	1324656	755000000	0	0	0	54808	0	0	0	28494	0	0	0	32604	0	0	0	4042	0	0	1	1051892	0	0	0	74514	0	0	0	23342	0	0	0
12	31590715		C	G	gnomAD Exomes	PASS	NA	ENST00000389082.10	p.Glu40Gln	p.Glu40Gln	c.118G>C	missense_variant				1	1324656	755000000	0	0	0	54808	0	0	0	28494	0	0	0	32604	0	0	0	4042	0	0	1	1051892	0	0	0	74514	0	0	0	23342	0	0	0
12	31590716	rs1236819202	G	C	gnomAD Exomes,gnomAD Genomes	PASS	PASS	ENST00000389082.10	p.Asp39Glu	p.Asp39Glu	c.117C>G	missense_variant				5	1477012	0.0000033852128486430715	0	0	0	56936	0	0	0	43774	0	0	0	43188	0	0	0	4948	0	0	3	1057358	0	0	0	74836	0	0	0	28174	0	0	0
12	31590717		T	G	gnomAD Exomes	PASS	NA	ENST00000389082.10	p.Asp39Ala	p.Asp39Ala	c.116A>C	missense_variant				1	1324680	755000000	0	0	0	54818	0	0	0	28514	0	0	0	32600	0	0	0	4038	0	0	1	1051876	0	0	0	74546	0	0	0	23326	0	0	0
12	31590721		G	T	gnomAD Exomes	PASS	NA	ENST00000389082.10	p.Pro38Thr	p.Pro38Thr	c.112C>A	missense_variant				1	1324534	755000000	0	0	0	54828	0	0	0	28390	0	0	0	32662	0	0	0	4028	0	0	1	1051864	0	0	0	74448	0	0	0	23354	0	0	0
12	31590723		T	C	gnomAD Exomes	PASS	NA	ENST00000389082.10	p.Glu37Gly	p.Glu37Gly	c.110A>G	missense_variant				2	1324470	0.000001510037977455133	0	0	0	54828	0	0	0	28434	0	0	0	32636	0	0	0	4028	0	0	2	1051756	0	0	0	74474	0	0	0	23354	0	0	0
12	31590726		A	G	gnomAD Exomes	PASS	NA	ENST00000389082.10	p.Leu36Pro	p.Leu36Pro	c.107T>C	missense_variant				1	491590	0.0000020342155047905776	0	0	0	27536	0	0	0	27464	0	0	0	32388	0	0	0	2404	0	0	1	290000	0	0	0	58026	0	0	0	18204	0	0	0
12	31590727	rs886631772	G	T	gnomAD Exomes	PASS	NA	ENST00000389082.10	p.Leu36Met	p.Leu36Met	c.106C>A	missense_variant				2	491768	0.000004066958403149452	0	0	0	27554	0	0	2	27498	0	0	0	32392	0	0	0	2406	0	0	0	290090	0	0	0	58014	0	0	0	18214	0	0	0
12	31590729		C	G	gnomAD Exomes	PASS	NA	ENST00000389082.10	p.Gly35Ala	p.Gly35Ala	c.104G>C	missense_variant				1	491872	0.0000020330492485849976	0	0	0	27572	0	0	0	27470	0	0	0	32416	0	0	0	2400	0	0	0	290186	0	0	1	58010	0	0	0	18230	0	0	0
12	31590731		G	T	gnomAD Exomes	PASS	NA	ENST00000389082.10	p.Ser34Arg	p.Ser34Arg	c.102C>A	missense_variant				1	1323796	755000000	0	0	0	54762	0	0	0	28340	0	0	0	32626	0	0	0	4014	0	0	1	1051422	0	0	0	74358	0	0	0	23352	0	0	0
12	31590732	rs1950592335	C	T	gnomAD Exomes	PASS	NA	ENST00000389082.10	p.Ser34Asn	p.Ser34Asn	c.101G>A	missense_variant				5	491576	0.000010171367194492816	0	0	0	27526	0	0	0	27466	0	0	0	32396	0	0	0	2384	0	0	0	290040	0	0	0	57970	0	0	0	18222	0	0	5
12	31590734	rs1950592403	G	C	gnomAD Exomes	PASS	NA	ENST00000389082.10	p.Asp33Glu	p.Asp33Glu	c.99C>G	missense_variant				6	1324532	0.000004529901882325229	0	0	0	54804	0	0	0	28432	0	0	0	32674	0	0	0	4000	0	0	6	1051866	0	0	0	74412	0	0	0	23362	0	0	0
12	31590738	rs1340901903	G	C	gnomAD Exomes,gnomAD Genomes	PASS	PASS	ENST00000389082.10	p.Ala32Gly	p.Ala32Gly	c.95C>G	missense_variant	Uncertain significance	2483599		3	642872	0.0000046665588173073336	0	0	0	29598	0	0	0	42660	0	0	0	42876	0	0	0	3280	0	0	1	294966	0	0	0	58266	0	0	0	23034	0	0	0
12	31590739	rs1417693892	C	T	gnomAD Exomes	PASS	NA	ENST00000389082.10	p.Ala32Thr	p.Ala32Thr	c.94G>A	missense_variant				1	490972	0.000002036776027960861	0	0	0	27494	0	0	0	27420	0	0	0	32376	0	0	0	2366	0	0	0	289622	0	0	1	57956	0	0	0	18210	0	0	0
12	31590750		C	A	gnomAD Exomes	PASS	NA	ENST00000389082.10	p.Cys28Phe	p.Cys28Phe	c.83G>T	missense_variant				1	1316924	759000000	0	0	0	54354	0	0	0	27228	0	0	0	32466	0	0	0	3922	0	0	1	1047612	0	0	0	73468	0	0	0	23240	0	0	0
12	31590750		C	G	gnomAD Exomes	PASS	NA	ENST00000389082.10	p.Cys28Ser	p.Cys28Ser	c.83G>C	missense_variant				1	1316924	759000000	0	0	0	54354	0	0	0	27228	0	0	0	32466	0	0	0	3922	0	0	1	1047612	0	0	0	73468	0	0	0	23240	0	0	0
12	31590756	rs1412900768	A	G	gnomAD Exomes,gnomAD Genomes	PASS	PASS	ENST00000389082.10	p.Val26Ala	p.Val26Ala	c.77T>C	missense_variant				5	596306	0.000008384956716853427	0	0	0	26922	0	0	0	37536	0	0	0	41376	0	0	0	3028	0	0	0	267822	0	0	0	50952	0	0	0	21954	0	0	0
12	31590757	rs1365253960	C	G	gnomAD Exomes,gnomAD Genomes	PASS	PASS	ENST00000389082.10	p.Val26Leu	p.Val26Leu	c.76G>C	missense_variant				3	1421910	0.0000021098381754119458	0	0	0	53788	0	0	2	37264	0	0	0	41420	0	0	0	4618	0	0	1	1026064	0	0	0	65908	0	0	0	26832	0	0	0
12	31590757		C	T	gnomAD Exomes	PASS	NA	ENST00000389082.10	p.Val26Met	p.Val26Met	c.76G>A	missense_variant				4	1270318	0.0000031488178550567655	0	0	0	51702	0	0	0	22004	0	0	0	30950	0	0	0	3712	0	0	4	1020958	0	0	0	65594	0	0	0	22006	0	0	0
12	31590765		T	A	gnomAD Exomes	PASS	NA	ENST00000389082.10	p.His23Leu	p.His23Leu	c.68A>T	missense_variant				1	1244216	804000000	0	0	0	50358	0	0	0	20192	0	0	0	29946	0	0	0	3580	0	0	1	1006318	0	0	0	59826	0	0	0	21220	0	0	0
12	31590765		T	G	gnomAD Exomes	PASS	NA	ENST00000389082.10	p.His23Pro	p.His23Pro	c.68A>C	missense_variant				1	1244216	804000000	0	0	0	50358	0	0	0	20192	0	0	0	29946	0	0	0	3580	0	0	1	1006318	0	0	0	59826	0	0	0	21220	0	0	0
12	31590766		G	A	gnomAD Exomes	PASS	NA	ENST00000389082.10	p.His23Tyr	p.His23Tyr	c.67C>T	missense_variant				2	1243350	0.000001608557526038525	0	0	1	50310	0	0	0	20102	0	0	0	29954	0	0	0	3570	0	0	0	1005860	0	0	1	59656	0	0	0	21136	0	0	0
12	31590766	rs1374903312	G	C	gnomAD Exomes	PASS	NA	ENST00000389082.10	p.His23Asp	p.His23Asp	c.67C>G	missense_variant				1	1243350	804000000	0	0	0	50310	0	0	0	20102	0	0	0	29954	0	0	0	3570	0	0	1	1005860	0	0	0	59656	0	0	0	21136	0	0	0
12	31590769		C	T	gnomAD Exomes	PASS	NA	ENST00000389082.10	p.Ala22Thr	p.Ala22Thr	c.64G>A	missense_variant				3	1241730	0.0000024159841511439685	0	0	0	50194	0	0	0	20024	0	0	0	29880	0	0	0	3556	0	0	3	1004998	0	0	0	59324	0	0	0	21040	0	0	0
12	31590774	rs1429477918	C	T	gnomAD Exomes,gnomAD Genomes	PASS	PASS	ENST00000389082.10	p.Arg20His	p.Arg20His	c.59G>A	missense_variant				27	1384950	0.00001949528863857901	0	0	0	51900	0	0	0	34660	0	0	0	39980	0	0	0	4428	0	0	25	1005520	0	0	0	57882	0	0	0	25420	0	0	0
12	31590774	rs1429477918	C	G	gnomAD Exomes	PASS	NA	ENST00000389082.10	p.Arg20Pro	p.Arg20Pro	c.59G>C	missense_variant				1	1233344	81100000	0	0	0	49826	0	0	0	19426	0	0	0	29544	0	0	0	3520	0	0	1	1000414	0	0	0	57568	0	0	0	20592	0	0	0
12	31590775	rs1268032479	G	A	gnomAD Exomes,gnomAD Genomes	PASS	PASS	ENST00000389082.10	p.Arg20Cys	p.Arg20Cys	c.58C>T	missense_variant				4	1385928	0.0000028861528160193025	0	0	0	51980	0	0	0	34758	0	0	0	40000	0	0	0	4428	0	0	4	1005986	0	0	0	58092	0	0	0	25462	0	0	0
12	31590777		C	T	gnomAD Exomes	PASS	NA	ENST00000389082.10	p.Cys19Tyr	p.Cys19Tyr	c.56G>A	missense_variant				2	398948	0.000005013184675697084	0	0	0	22478	0	0	0	18378	0	0	0	29226	0	0	0	1894	0	0	1	237744	0	0	1	40864	0	0	0	15334	0	0	0
12	31590778		A	C	gnomAD Exomes	PASS	NA	ENST00000389082.10	p.Cys19Gly	p.Cys19Gly	c.55T>G	missense_variant				1	398208	0.000002511250401800064	0	0	0	22454	0	0	0	18398	0	0	1	29176	0	0	0	1894	0	0	0	237248	0	0	0	40748	0	0	0	15308	0	0	0
12	31590780	rs1004993265	G	A	gnomAD Exomes	PASS	NA	ENST00000389082.10	p.Ala18Val	p.Ala18Val	c.53C>T	missense_variant				1	1229286	813000000	0	0	0	49692	0	0	0	19248	0	0	0	29344	0	0	0	3498	0	0	1	998194	0	0	0	56582	0	0	0	20338	0	0	0
12	31590781		C	T	gnomAD Exomes	PASS	NA	ENST00000389082.10	p.Ala18Thr	p.Ala18Thr	c.52G>A	missense_variant				4	392800	0.000010183299389002036	0	0	0	22250	0	0	1	18002	0	0	0	28872	0	0	0	1858	0	0	2	234552	0	0	0	39416	0	0	1	14998	0	0	0
12	31590783		G	A	gnomAD Exomes	PASS	NA	ENST00000389082.10	p.Ala17Val	p.Ala17Val	c.50C>T	missense_variant				3	390448	0.000007683481539155023	0	0	0	22166	0	0	0	17792	0	0	0	28824	0	0	1	1856	0	0	1	233482	0	0	1	38676	0	0	0	14878	0	0	0
12	31590784	rs1950593764	C	T	gnomAD Exomes,gnomAD Genomes	PASS	PASS	ENST00000389082.10	p.Ala17Thr	p.Ala17Thr	c.49G>A	missense_variant				3	538872	0.000005567184785997417	0	0	0	24024	0	0	0	32936	0	0	0	39150	0	0	0	2754	0	0	0	236270	0	0	0	38794	0	0	0	19588	0	0	0
12	31590784		C	G	gnomAD Exomes	PASS	NA	ENST00000389082.10	p.Ala17Pro	p.Ala17Pro	c.49G>C	missense_variant				1	387198	0.0000025826579682746295	0	0	0	21948	0	0	0	17700	0	0	0	28724	0	0	0	1844	0	0	1	231130	0	0	0	38480	0	0	0	14758	0	0	0
12	31590786	rs780751433	G	A	gnomAD Exomes	PASS	NA	ENST00000389082.10	p.Pro16Leu	p.Pro16Leu	c.47C>T	missense_variant				3	1219138	0.000002460755058082022	0	0	0	49238	0	0	0	18604	0	0	0	28944	0	0	0	3450	0	0	3	992540	0	0	0	54592	0	0	0	19810	0	0	0
12	31590786		G	T	gnomAD Exomes	PASS	NA	ENST00000389082.10	p.Pro16Gln	p.Pro16Gln	c.47C>A	missense_variant				2	1219140	0.0000016405006808077824	0	0	0	49240	0	0	0	18604	0	0	0	28944	0	0	0	3450	0	0	1	992540	0	0	0	54592	0	0	0	19810	0	0	1
12	31590787	rs1950593922	G	A	gnomAD Exomes	PASS	NA	ENST00000389082.10	p.Pro16Ser	p.Pro16Ser	c.46C>T	missense_variant				1	382950	0.0000026113069591330463	0	0	0	21812	0	0	0	17152	0	0	0	28544	0	0	0	1816	0	0	1	229272	0	0	0	37438	0	0	0	14496	0	0	0
12	31590789		G	A	gnomAD Exomes	PASS	NA	ENST00000389082.10	p.Ser15Phe	p.Ser15Phe	c.44C>T	missense_variant				2	1209362	0.000001653764546926396	0	0	0	48848	0	0	0	17668	0	0	0	28516	0	0	0	3402	0	0	2	987718	0	0	0	52460	0	0	0	19170	0	0	0
12	31590792		G	A	gnomAD Exomes	PASS	NA	ENST00000389082.10	p.Ser14Phe	p.Ser14Phe	c.41C>T	missense_variant				1	1184366	844000000	0	0	0	47756	0	0	0	14348	0	0	0	27320	0	0	0	3260	0	0	1	976520	0	0	0	46634	0	0	0	17814	0	0	0
12	31590793	rs1950594341	A	C	gnomAD Exomes	PASS	NA	ENST00000389082.10	p.Ser14Ala	p.Ser14Ala	c.40T>G	missense_variant				4	350702	0.000011405694863445319	0	0	0	20430	0	0	1	13338	0	0	0	27028	0	0	0	1638	0	0	3	214248	0	0	0	30090	0	0	0	12644	0	0	0
12	31590793		A	G	gnomAD Exomes	PASS	NA	ENST00000389082.10	p.Ser14Pro	p.Ser14Pro	c.40T>C	missense_variant				1	350702	0.0000028514237158613297	0	0	0	20430	0	0	0	13338	0	0	0	27028	0	0	0	1638	0	0	0	214248	0	0	1	30090	0	0	0	12644	0	0	0
12	31590795		C	T	gnomAD Exomes	PASS	NA	ENST00000389082.10	p.Gly13Asp	p.Gly13Asp	c.38G>A	missense_variant				3	1183570	0.000002534704326740286	0	0	0	47698	0	0	0	14312	0	0	0	27288	0	0	0	3258	0	0	2	976096	0	0	0	46464	0	0	0	17770	0	0	1
12	31590795	rs1219522899	C	A	gnomAD Exomes,gnomAD Genomes	PASS	PASS	ENST00000389082.10	p.Gly13Val	p.Gly13Val	c.38G>T	missense_variant				2	1335150	0.000001497959030820507	0	0	0	49776	0	0	2	29536	0	0	0	37670	0	0	0	4164	0	0	0	981234	0	0	0	46778	0	0	0	22596	0	0	0
12	31590795		C	G	gnomAD Exomes	PASS	NA	ENST00000389082.10	p.Gly13Ala	p.Gly13Ala	c.38G>C	missense_variant				2	1183570	0.0000016898028844935237	0	0	0	47698	0	0	0	14312	0	0	0	27288	0	0	0	3258	0	0	2	976096	0	0	0	46464	0	0	0	17770	0	0	0
12	31590796		C	T	gnomAD Exomes	PASS	NA	ENST00000389082.10	p.Gly13Ser	p.Gly13Ser	c.37G>A	missense_variant				1	348754	0.0000028673506253691715	0	0	0	20322	0	0	0	13248	0	0	0	26932	0	0	0	1630	0	0	1	213256	0	0	0	29672	0	0	0	12478	0	0	0
12	31590798	rs1476900136	G	C	gnomAD Exomes	PASS	NA	ENST00000389082.10	p.Ser12Trp	p.Ser12Trp	c.35C>G	missense_variant				2	1171700	0.0000017069215669539984	0	0	0	47102	0	0	0	12740	0	0	0	26638	0	0	0	3214	0	0	1	970828	0	0	0	43982	0	0	0	16986	0	0	0
12	31590798	rs1476900136	G	A	gnomAD Exomes	PASS	NA	ENST00000389082.10	p.Ser12Leu	p.Ser12Leu	c.35C>T	missense_variant				4	1171702	0.000003413837306755472	0	0	0	47102	0	0	0	12740	0	0	0	26638	0	0	0	3214	0	0	3	970830	0	0	1	43982	0	0	0	16986	0	0	0
12	31590801	rs1015310167	C	G	gnomAD Exomes,gnomAD Genomes	PASS	PASS	ENST00000389082.10	p.Gly11Ala	p.Gly11Ala	c.32G>C	missense_variant				6	1315196	0.000004562057670491698	0	0	0	48772	0	0	0	27228	0	0	0	36600	0	0	0	4088	0	0	2	971992	0	0	0	42608	0	0	0	21246	0	0	0
12	31590801		C	T	gnomAD Exomes	PASS	NA	ENST00000389082.10	p.Gly11Asp	p.Gly11Asp	c.32G>A	missense_variant				2	1163614	0.0000017187830328614128	0	0	0	46696	0	0	0	12004	0	0	0	26238	0	0	0	3176	0	0	1	966846	0	0	1	42294	0	0	0	16416	0	0	0
12	31590801	rs1015310167	C	A	gnomAD Exomes,gnomAD Genomes	PASS	PASS	ENST00000389082.10	p.Gly11Val	p.Gly11Val	c.32G>T	missense_variant	Uncertain significance	2305303		146	1315194	0.00011101023879366847	0	0	6	48772	0	0	0	27228	0	0	0	36600	0	0	0	4088	0	0	132	971990	0	0	0	42608	0	0	0	21246	0	0	0
12	31590804	rs1424482197	G	C	gnomAD Exomes,gnomAD Genomes	PASS	PASS	ENST00000389082.10	p.Pro10Arg	p.Pro10Arg	c.29C>G	missense_variant				14	1308800	0.000010696821515892421	0	0	1	48470	0	0	0	26708	0	0	13	36250	0	0	0	4054	0	0	0	968810	0	0	0	41272	0	0	0	20856	0	0	0
12	31590804		G	A	gnomAD Exomes	PASS	NA	ENST00000389082.10	p.Pro10Leu	p.Pro10Leu	c.29C>T	missense_variant				2	1157272	0.0000017282021858301247	0	0	0	46398	0	0	0	11500	0	0	0	25896	0	0	0	3142	0	0	2	963668	0	0	0	40958	0	0	0	16022	0	0	0
12	31590807		C	A	gnomAD Exomes	PASS	NA	ENST00000389082.10	p.Gly9Val	p.Gly9Val	c.26G>T	missense_variant				1	316558	0.0000031589787653447396	0	0	0	18704	0	0	0	9908	0	0	0	25186	0	0	0	1480	0	0	1	197858	0	0	0	23002	0	0	0	10444	0	0	0
12	31590807	rs1210545760	C	T	gnomAD Exomes	PASS	NA	ENST00000389082.10	p.Gly9Asp	p.Gly9Asp	c.26G>A	missense_variant				2	316558	0.000006317957530689479	0	0	0	18704	0	0	1	9908	0	0	0	25186	0	0	0	1480	0	0	0	197858	0	0	0	23002	0	0	0	10444	0	0	1
12	31590808		C	A	gnomAD Exomes	PASS	NA	ENST00000389082.10	p.Gly9Cys	p.Gly9Cys	c.25G>T	missense_variant				1	1148264	871000000	0	0	0	45930	0	0	0	10796	0	0	0	25424	0	0	0	3090	0	0	0	959002	0	0	1	39164	0	0	0	15548	0	0	0
12	31590808	rs997870323	C	T	gnomAD Exomes,gnomAD Genomes	PASS	PASS	ENST00000389082.10	p.Gly9Ser	p.Gly9Ser	c.25G>A	missense_variant				3	1299794	0.0000023080580461211546	0	0	1	48002	0	0	0	26006	0	0	0	35786	0	0	0	4002	0	0	1	964150	0	0	0	39478	0	0	0	20372	0	0	0
12	31590811	rs1950595423	G	A	gnomAD Exomes,gnomAD Genomes	PASS	PASS	ENST00000389082.10	p.Pro8Ser	p.Pro8Ser	c.22C>T	missense_variant				4	1292200	0.000003095496053242532	0	0	0	47608	0	0	0	25342	0	0	0	35318	0	0	0	3948	0	0	2	960272	0	0	0	37948	0	0	1	20026	0	0	0
12	31590814		C	A	gnomAD Exomes	PASS	NA	ENST00000389082.10	p.Ala7Ser	p.Ala7Ser	c.19G>T	missense_variant				1	301956	0.0000033117407834253997	0	0	0	17964	0	0	0	8526	0	0	0	24376	0	0	1	1400	0	0	0	190674	0	0	0	19994	0	0	0	9756	0	0	0
12	31590817		C	T	gnomAD Exomes	PASS	NA	ENST00000389082.10	p.Ala6Thr	p.Ala6Thr	c.16G>A	missense_variant				1	1131616	884000000	0	0	0	45042	0	0	0	9330	0	0	0	24480	0	0	0	3006	0	0	1	950686	0	0	0	35860	0	0	0	14746	0	0	0
12	31590817		C	G	gnomAD Exomes	PASS	NA	ENST00000389082.10	p.Ala6Pro	p.Ala6Pro	c.16G>C	missense_variant				1	1131618	88400000	0	0	0	45042	0	0	0	9330	0	0	0	24480	0	0	0	3006	0	0	1	950688	0	0	0	35860	0	0	0	14746	0	0	0
12	31590825	rs1950595901	C	T	gnomAD Exomes	PASS	NA	ENST00000389082.10	p.Gly3Glu	p.Gly3Glu	c.8G>A	missense_variant				1	283958	0.000003521647567598025	0	0	0	16966	0	0	0	7244	0	0	0	23430	0	0	0	1340	0	0	1	181604	0	0	0	16200	0	0	0	8950	0	0	0
12	31590825		C	A	gnomAD Exomes	PASS	NA	ENST00000389082.10	p.Gly3Val	p.Gly3Val	c.8G>T	missense_variant				1	283958	0.000003521647567598025	0	0	0	16966	0	0	0	7244	0	0	0	23430	0	0	0	1340	0	0	1	181604	0	0	0	16200	0	0	0	8950	0	0	0
12	31590828		C	G	gnomAD Exomes	PASS	NA	ENST00000389082.10	p.Ser2Thr	p.Ser2Thr	c.5G>C	missense_variant				1	280138	0.000003569669234448736	0	0	0	16750	0	0	0	7110	0	0	1	23188	0	0	0	1326	0	0	0	179534	0	0	0	15324	0	0	0	8836	0	0	0
12	31590829		T	C	gnomAD Exomes	PASS	NA	ENST00000389082.10	p.Ser2Gly	p.Ser2Gly	c.4A>G	missense_variant				1	278606	0.000003589298148640015	0	0	0	16654	0	0	0	7080	0	0	0	23084	0	0	0	1310	0	0	0	178544	0	0	1	15246	0	0	0	8766	0	0	0
[truncated: 7 more columns]

## Sheet: Table legends
	DENND5B domain
	RUN2
	PLAT
	RUN1
	dDENN
	DENN(AEX3)
	uDENN
