# Supplementary material for: De novo variants in DENND5B cause a neurodevelopmental disorder
Source: Am J Hum Genet. 2024 Feb 21;111(3):529–43. doi: 10.1016/j.ajhg.2024.02.001 (PMC10940048; doi:10.1016/j.ajhg.2024.02.001)
Supplement: Table S7. Missense variation of DENND5B domains [file mmc8.xlsx]

## Sheet: Foglio1
DENND5B domain	Total missense variants (gnomAD v.4.0.0)	Missense changes/DENN5B protein length (1372 amino acids)	Domains amino acids length	Adjusted missense variation according to different domains length
RUN2	123	0.09	137	0.00066
PLAT	87	0.063	100	0.00063
RUN1	135	0.098	144	0.00068
dDENN	43	0.031	51	0.00061
DENN(AEX3)	167	0.12	188	0.00064
uDENN	58	0.042	61	0.00069
