# Supplementary material for: De novo variants in DENND5B cause a neurodevelopmental disorder
Source: Am J Hum Genet. 2024 Feb 21;111(3):529–43. doi: 10.1016/j.ajhg.2024.02.001 (PMC10940048; doi:10.1016/j.ajhg.2024.02.001)
Supplement: Table S8. In silico analysis of DENND5B polymorphisms reported in the literature [file mmc9.xlsx]

## Sheet: Foglio1
#Uploaded_variation	Location	Allele	Consequence	IMPACT	SYMBOL	Gene	Feature_type	Feature	BIOTYPE	EXON	INTRON	HGVSc	HGVSp	cDNA_position	CDS_position	Protein_position	Amino_acids	Codons	Existing_variation	DISTANCE	STRAND	FLAGS	SYMBOL_SOURCE	HGNC_ID	MANE_SELECT	TSL	APPRIS	ENSP	AF (Gnomad v4.0.0)	gnomADe_AF	gnomADg_AF	PUBMED	NMD	GERP	CADD_PHRED	CADD_RAW	SIFT	PolyPhen	REVEL	SpliceAI_pred_DP_AG	SpliceAI_pred_DP_AL	SpliceAI_pred_DP_DG	SpliceAI_pred_DP_DL	SpliceAI_pred_DS_AG	SpliceAI_pred_DS_AL	SpliceAI_pred_DS_DG	SpliceAI_pred_DS_DL
12_31495892_C/T	12:31495892-31495892	T	missense_variant	MODERATE	DENND5B	ENSG00000170456	Transcript	NM_144973.4	protein_coding	02/21	-	NM_144973.4:c.2554C>T	NP_659410.3 :p.Arg52Lys	459	155	52	R/K	aGa/aAa	rs4930979,COSV60899945	-	-1	-	HGNC	HGNC:28338	NM_144973.4	5	P1	ENSP00000373734	0.3966	0.3966	0.3966	2.11198e+07	-	4.6	18.31	1876396	tolerated_low_confidence(1)	benign(0.007)	Benign_strong(0.048)	-41	27	10	5	0.00	0.00	0.00	0.00
12_31452110_G/T	12:31452110-31452110	T	missense_variant	MODERATE	DENND5B	ENSG00000170456	Transcript	NM_144973.4	protein_coding	05/21	-	NM_144973.4:c.2554C>T	NP_659410.3 :p.His487Asn	1763	1459	487	H/N	Cat/Aat	rs1056320,COSV60900933	-	-1	-	HGNC	HGNC:28338	NM_144973.4	5	P1	ENSP00000373734	0.1773	0.1773	0.1773	30837651	-	4.67	21.6	2297338	tolerated_low_confidence(0.09)	benign(0)	Benign_strong(0.042)	17	-10	-3	27	0.00	0.00	0.00	0.00
